# Supplementary material for: (2E)-2-[1-(2-Hy­droxy-4-meth­oxy­phenyl)ethyl­idene]-N-phenyl­hydrazine­carbox­amide monohydrate
Source: Acta Crystallogr Sect E Struct Rep Online. 2012 Sep 22;68(Pt 10):o2985–6. doi: 10.1107/S1600536812039414 (PMC3470348; doi:10.1107/S1600536812039414)
Supplement: Supplementary file 1 [file e-68-o2985-sup1.cif]

##############################################################################
#                                                                            #
# This CIF contains the data in a paper accepted for publication in          #
# Acta Crystallographica Section E. It conforms to the requirements of       #
# Notes for Authors for Acta Crystallographica Section E, and has been       #
# peer reviewed under the auspices of the IUCr Commission on Journals.       #
#                                                                            #
# Full details of the Crystallographic Information File format               #
# are given in the paper "The Crystallographic Information File (CIF):       #
# a New Standard Archive File for Crystallography" by S. R. Hall, F. H.      #
# Allen and I. D. Brown [Acta Cryst. (1991), A47, 655-685].                  #
#                                                                            #
# The current version of the core CIF dictionary is obtainable from          #
# ftp://ftp.iucr.org/pub/cif_core.dic.                                       #
#                                                                            #
# Software is freely available for graphical display of the structure(s)     #
# in this CIF. For information consult the CIF software page                 #
# http://www.iucr.org/resources/cif/software.                                #
#                                                                            #
# This file may be used for bona fide research purposes within the           #
# scientific community so long as proper attribution is given to the journal # 
# article from which it was obtained.                                        #
#                                                                            #
##############################################################################
data_I
_audit_creation_method     SHELXL97
_chemical_name_systematic
;
(2<i>E</i>)-2-[1-(2-Hydroxy-4-methoxyphenyl)ethylidene]-<i>N</i>-\
phenylhydrazinecarboxamide monohydrate
;
_chemical_name_common     ?
_chemical_formula_moiety     'C16 H17 N3 O3, H2 O'
_chemical_formula_sum     'C16 H19 N3 O4 '
_chemical_formula_iupac     'C16 H17 N3 O3 , H2 O'
_chemical_formula_weight     317.34
_chemical_melting_point     ?
_symmetry_cell_setting     monoclinic
_symmetry_space_group_name_H-M     'P 21/c'
_symmetry_space_group_name_Hall     '-P 2ybc'
loop_
    _symmetry_equiv_pos_as_xyz
    'x, y, z'
    '-x, y+1/2, -z+1/2'
    '-x, -y, -z'
    'x, -y-1/2, z-1/2'
_cell_length_a     12.4020(18)
_cell_length_b     13.7808(19)
_cell_length_c     9.3919(10)
_cell_angle_alpha     90.00
_cell_angle_beta     96.813(7)
_cell_angle_gamma     90.00
_cell_volume     1593.8(4)
_cell_formula_units_Z     4
_cell_measurement_reflns_used     2335
_cell_measurement_theta_min     2.638
_cell_measurement_theta_max     28.4615
_cell_measurement_temperature     296(2)
_exptl_crystal_description     block
_exptl_crystal_colour     'light yellow'
_exptl_crystal_size_max     0.50
_exptl_crystal_size_mid     0.30
_exptl_crystal_size_min     0.25
_exptl_crystal_density_diffrn     1.322
_exptl_crystal_density_meas     ?
_exptl_crystal_density_method     'not measured'
_exptl_crystal_F_000     672
_exptl_absorpt_coefficient_mu     0.097
_exptl_absorpt_correction_type     multi-scan
_exptl_absorpt_process_details     '(SADABS (Bruker, 2004)'
_exptl_absorpt_correction_T_min     0.966
_exptl_absorpt_correction_T_max     0.976
_exptl_special_details     ?
_diffrn_ambient_temperature     296(2)
_diffrn_radiation_type     MoK\a
_diffrn_radiation_wavelength     0.71073
_diffrn_radiation_source     'fine-focus sealed tube'
_diffrn_radiation_monochromator     graphite
_diffrn_measurement_device_type     'Bruker Kappa APEXII CCD'
_diffrn_measurement_method     '\w and \f'
_diffrn_detector_area_resol_mean     8.33
_diffrn_reflns_number     12097
_diffrn_reflns_av_R_equivalents     0.0834
_diffrn_reflns_av_sigmaI/netI     0.0723
_diffrn_reflns_theta_min     2.64
_diffrn_reflns_theta_max     25.00
_diffrn_reflns_theta_full     25.00
_diffrn_measured_fraction_theta_max     0.999
_diffrn_measured_fraction_theta_full     0.999
_diffrn_reflns_limit_h_min     -14
_diffrn_reflns_limit_h_max     14
_diffrn_reflns_limit_k_min     -15
_diffrn_reflns_limit_k_max     16
_diffrn_reflns_limit_l_min     -11
_diffrn_reflns_limit_l_max     11
_diffrn_standards_number     0
_diffrn_standards_interval_count     ?
_diffrn_standards_interval_time     ?
_diffrn_standards_decay_%     ?
_refine_special_details
;
Refinement of <i>F</i>^2^ against ALL reflections. The weighted <i>R</i>-factor
<i>wR</i> and goodness of fit <i>S</i> are based on <i>F</i>^2^, conventional
<i>R</i>-factors <i>R</i> are based on <i>F</i>, with <i>F</i> set to zero for
negative <i>F</i>^2^. The threshold expression of <i>F</i>^2^ >
\s(<i>F</i>^2^) is used only for calculating <i>R</i>-factors(gt) <i>etc</i>.
and is not relevant to the choice of reflections for refinement.
<i>R</i>-factors based on <i>F</i>^2^ are statistically about twice as large
as those based on <i>F</i>, and <i>R</i>-factors based on ALL data will be
even larger.
;
_reflns_number_total     2809
_reflns_number_gt     1807
_reflns_threshold_expression     I>2\s(I)
_refine_ls_structure_factor_coef     Fsqd
_refine_ls_matrix_type     full
_refine_ls_R_factor_all     0.0837
_refine_ls_R_factor_gt     0.0527
_refine_ls_wR_factor_gt     0.1404
_refine_ls_wR_factor_ref     0.1719
_refine_ls_goodness_of_fit_ref     1.022
_refine_ls_restrained_S_all     1.021
_refine_ls_number_reflns     2809
_refine_ls_number_parameters     230
_refine_ls_number_restraints     6
_refine_ls_hydrogen_treatment     mixed
_refine_ls_weighting_scheme     calc
_refine_ls_weighting_details
       'calc w = 1/[\s^2^(Fo^2^)+(0.0711P)^2^+0.2072P] where P=(Fo^2^+2Fc^2^)/3'
_atom_sites_solution_hydrogens     geom
_atom_sites_solution_primary     direct
_atom_sites_solution_secondary     difmap
_refine_ls_shift/su_max     0.002
_refine_ls_shift/su_mean     0.000
_refine_diff_density_max     0.218
_refine_diff_density_min     -0.191
_refine_ls_extinction_method     none
_refine_ls_extinction_coef     ?
loop_
    _atom_type_symbol
    _atom_type_description
    _atom_type_scat_dispersion_real
    _atom_type_scat_dispersion_imag
    _atom_type_scat_source
    'C' 'C' 0.0033 0.0016
                         'International Tables Vol C Tables 4.2.6.8 and 6.1.1.4'
    'H' 'H' 0.0000 0.0000
                         'International Tables Vol C Tables 4.2.6.8 and 6.1.1.4'
    'N' 'N' 0.0061 0.0033
                         'International Tables Vol C Tables 4.2.6.8 and 6.1.1.4'
    'O' 'O' 0.0106 0.0060
                         'International Tables Vol C Tables 4.2.6.8 and 6.1.1.4'
_computing_data_collection     'APEX2 (Bruker, 2004)'
_computing_cell_refinement     'APEX2 and SAINT (Bruker, 2004)'
_computing_data_reduction     'SAINT and XPREP (Bruker, 2004)'
_computing_structure_solution     'SHELXL97 (Sheldrick, 2008)'
_computing_structure_refinement     'SHELXL97 (Sheldrick, 2008)'
_computing_molecular_graphics
;
ORTEP-3 (Farrugia, 1997) and DIAMOND (Brandenburg, 2010)
;
_computing_publication_material
;
SHELXL97 (Sheldrick, 2008) and publCIF (Westrip, 2010)
;
loop_
    _atom_site_type_symbol
    _atom_site_label
    _atom_site_fract_x
    _atom_site_fract_y
    _atom_site_fract_z
    _atom_site_U_iso_or_equiv
    _atom_site_adp_type
    _atom_site_calc_flag
    _atom_site_refinement_flags
    _atom_site_occupancy
    _atom_site_symmetry_multiplicity
    _atom_site_disorder_assembly
    _atom_site_disorder_group
    O O1 0.00919(16) 0.45528(15) 0.7326(2) 0.0873(6) Uani d . 1 1 . .
    O O2 0.28586(14) 0.46101(12) 0.42646(18) 0.0649(5) Uani d D 1 1 . .
    O O3 0.48111(13) 0.39835(12) 0.18956(17) 0.0673(5) Uani d . 1 1 . .
    O O1S 0.46607(17) 0.43758(13) 0.6547(2) 0.0782(6) Uani d D 1 1 . .
    N N1 0.34225(14) 0.30092(14) 0.32720(19) 0.0550(5) Uani d . 1 1 . .
    N N2 0.41511(16) 0.25435(15) 0.2542(2) 0.0579(5) Uani d D 1 1 . .
    N N3 0.55055(16) 0.25697(15) 0.1149(2) 0.0595(5) Uani d D 1 1 . .
    C C1 0.1243(2) 0.26313(19) 0.5438(3) 0.0665(7) Uani d . 1 1 . .
    H H1 0.1149 0.1964 0.5341 0.080 Uiso calc R 1 1 . .
    C C2 0.0592(2) 0.3136(2) 0.6243(3) 0.0721(7) Uani d . 1 1 . .
    H H2 0.0057 0.2814 0.6674 0.087 Uiso calc R 1 1 . .
    C C3 0.07267(18) 0.41231(19) 0.6422(3) 0.0632(6) Uani d . 1 1 . .
    C C4 0.14813(18) 0.46014(18) 0.5735(2) 0.0605(6) Uani d . 1 1 . .
    H H4 0.1560 0.5270 0.5831 0.073 Uiso calc R 1 1 . .
    C C5 0.21263(16) 0.40877(17) 0.4898(2) 0.0525(6) Uani d . 1 1 . .
    C C6 0.20481(17) 0.30831(17) 0.4753(2) 0.0527(6) Uani d . 1 1 . .
    C C7 0.27824(18) 0.25124(17) 0.3976(2) 0.0549(6) Uani d . 1 1 . .
    C C8 0.2817(2) 0.14371(19) 0.4067(3) 0.0725(7) Uani d . 1 1 . .
    H H8A 0.2911 0.1172 0.3145 0.109 Uiso calc R 1 1 . .
    H H8B 0.2149 0.1202 0.4363 0.109 Uiso calc R 1 1 . .
    H H8C 0.3413 0.1242 0.4754 0.109 Uiso calc R 1 1 . .
    C C9 0.48365(17) 0.31043(17) 0.1865(2) 0.0528(5) Uani d . 1 1 . .
    C C10 0.63021(18) 0.29082(16) 0.0333(2) 0.0544(6) Uani d . 1 1 . .
    C C11 0.6348(2) 0.38417(19) -0.0166(3) 0.0703(7) Uani d . 1 1 . .
    H H11 0.5839 0.4297 0.0053 0.084 Uiso calc R 1 1 . .
    C C12 0.7142(2) 0.4102(2) -0.0987(3) 0.0797(8) Uani d . 1 1 . .
    H H12 0.7167 0.4735 -0.1323 0.096 Uiso calc R 1 1 . .
    C C13 0.7897(2) 0.3447(2) -0.1319(3) 0.0858(9) Uani d . 1 1 . .
    H H13 0.8439 0.3628 -0.1870 0.103 Uiso calc R 1 1 . .
    C C14 0.7843(3) 0.2526(3) -0.0828(4) 0.0974(11) Uani d . 1 1 . .
    H H14 0.8355 0.2074 -0.1046 0.117 Uiso calc R 1 1 . .
    C C15 0.7047(2) 0.2249(2) -0.0017(3) 0.0787(8) Uani d . 1 1 . .
    H H15 0.7016 0.1611 0.0295 0.094 Uiso calc R 1 1 . .
    C C16 0.0259(3) 0.5537(2) 0.7664(3) 0.0955(10) Uani d . 1 1 . .
    H H16A 0.1001 0.5636 0.8055 0.143 Uiso calc R 1 1 . .
    H H16B -0.0211 0.5728 0.8357 0.143 Uiso calc R 1 1 . .
    H H16C 0.0100 0.5920 0.6812 0.143 Uiso calc R 1 1 . .
    H H1A 0.424(3) 0.459(3) 0.583(3) 0.141(16) Uiso d D 1 1 . .
    H H1B 0.486(3) 0.4887(17) 0.698(3) 0.109(12) Uiso d D 1 1 . .
    H H3 0.548(2) 0.1938(8) 0.126(3) 0.089(9) Uiso d D 1 1 . .
    H H2' 0.318(2) 0.4169(16) 0.378(3) 0.094(10) Uiso d D 1 1 . .
    H H2N 0.4174(19) 0.1907(8) 0.245(2) 0.063(7) Uiso d D 1 1 . .
loop_
    _atom_site_aniso_label
    _atom_site_aniso_U_11
    _atom_site_aniso_U_22
    _atom_site_aniso_U_33
    _atom_site_aniso_U_12
    _atom_site_aniso_U_13
    _atom_site_aniso_U_23
    O1 0.0817(13) 0.0877(15) 0.1018(14) 0.0039(10) 0.0499(10) 0.0000(11)
    O2 0.0673(11) 0.0548(11) 0.0776(11) -0.0040(8) 0.0296(8) 0.0036(8)
    O3 0.0756(11) 0.0487(10) 0.0802(12) 0.0015(8) 0.0203(8) -0.0082(8)
    O1S 0.0866(13) 0.0528(11) 0.0914(14) -0.0062(10) -0.0048(11) -0.0055(10)
    N1 0.0542(11) 0.0577(13) 0.0540(11) 0.0038(9) 0.0097(8) -0.0022(8)
    N2 0.0619(12) 0.0503(13) 0.0637(12) 0.0046(9) 0.0178(9) -0.0037(9)
    N3 0.0641(12) 0.0469(12) 0.0710(13) 0.0047(9) 0.0225(10) -0.0005(9)
    C1 0.0627(15) 0.0601(16) 0.0788(17) -0.0095(12) 0.0176(13) 0.0023(12)
    C2 0.0637(15) 0.0726(19) 0.0847(18) -0.0111(13) 0.0283(13) 0.0069(14)
    C3 0.0536(14) 0.0717(18) 0.0668(15) 0.0032(12) 0.0176(11) 0.0055(12)
    C4 0.0558(13) 0.0601(15) 0.0673(15) 0.0026(11) 0.0138(11) 0.0012(11)
    C5 0.0459(12) 0.0585(15) 0.0536(13) -0.0029(10) 0.0077(9) 0.0074(10)
    C6 0.0494(12) 0.0576(15) 0.0505(12) -0.0026(10) 0.0037(9) 0.0044(10)
    C7 0.0519(13) 0.0595(15) 0.0518(13) -0.0010(10) -0.0001(10) 0.0014(10)
    C8 0.0812(18) 0.0603(16) 0.0766(17) -0.0002(13) 0.0116(13) -0.0021(12)
    C9 0.0521(13) 0.0493(14) 0.0560(14) 0.0013(10) 0.0023(10) -0.0033(10)
    C10 0.0536(13) 0.0552(15) 0.0548(13) 0.0017(10) 0.0076(10) -0.0023(10)
    C11 0.0765(17) 0.0573(16) 0.0808(17) 0.0057(13) 0.0251(13) 0.0006(13)
    C12 0.097(2) 0.0648(18) 0.0831(19) -0.0106(15) 0.0328(15) 0.0019(13)
    C13 0.0797(19) 0.095(2) 0.089(2) -0.0092(16) 0.0368(15) -0.0005(17)
    C14 0.093(2) 0.089(2) 0.120(3) 0.0294(17) 0.0550(19) 0.0167(18)
    C15 0.0864(19) 0.0643(18) 0.091(2) 0.0191(14) 0.0335(15) 0.0115(14)
    C16 0.100(2) 0.091(3) 0.103(2) 0.0114(18) 0.0410(18) -0.0163(18)
_geom_special_details
;
All e.s.d.'s (except the e.s.d. in the dihedral angle between two l.s. planes)
are estimated using the full covariance matrix. The cell e.s.d.'s are taken
into account individually in the estimation of e.s.d.'s in distances, angles
and torsion angles; correlations between e.s.d.'s in cell parameters are only
used when they are defined by crystal symmetry. An approximate (isotropic)
treatment of cell e.s.d.'s is used for estimating e.s.d.'s involving l.s.
planes.
;
loop_
    _geom_bond_atom_site_label_1
    _geom_bond_atom_site_label_2
    _geom_bond_site_symmetry_2
    _geom_bond_distance
    _geom_bond_publ_flag
    O1 C3 . 1.360(3) ?
    O1 C16 . 1.403(3) ?
    O2 C5 . 1.351(3) ?
    O2 H2' . 0.881(10) ?
    O3 C9 . 1.212(3) ?
    O1S H1A . 0.857(18) ?
    O1S H1B . 0.837(18) ?
    N1 C7 . 1.289(3) ?
    N1 N2 . 1.358(3) ?
    N2 C9 . 1.361(3) ?
    N2 H2N . 0.882(10) ?
    N3 C9 . 1.348(3) ?
    N3 C10 . 1.400(3) ?
    N3 H3 . 0.878(10) ?
    C1 C2 . 1.360(4) ?
    C1 C6 . 1.397(3) ?
    C1 H1 . 0.9300 ?
    C2 C3 . 1.379(4) ?
    C2 H2 . 0.9300 ?
    C3 C4 . 1.368(3) ?
    C4 C5 . 1.381(3) ?
    C4 H4 . 0.9300 ?
    C5 C6 . 1.393(3) ?
    C6 C7 . 1.462(3) ?
    C7 C8 . 1.485(3) ?
    C8 H8A . 0.9600 ?
    C8 H8B . 0.9600 ?
    C8 H8C . 0.9600 ?
    C10 C15 . 1.363(3) ?
    C10 C11 . 1.373(3) ?
    C11 C12 . 1.368(3) ?
    C11 H11 . 0.9300 ?
    C12 C13 . 1.363(4) ?
    C12 H12 . 0.9300 ?
    C13 C14 . 1.354(4) ?
    C13 H13 . 0.9300 ?
    C14 C15 . 1.370(4) ?
    C14 H14 . 0.9300 ?
    C15 H15 . 0.9300 ?
    C16 H16A . 0.9600 ?
    C16 H16B . 0.9600 ?
    C16 H16C . 0.9600 ?
loop_
    _geom_angle_atom_site_label_1
    _geom_angle_atom_site_label_2
    _geom_angle_atom_site_label_3
    _geom_angle_site_symmetry_1
    _geom_angle_site_symmetry_3
    _geom_angle
    _geom_angle_publ_flag
    C3 O1 C16 . . 118.8(2) ?
    C5 O2 H2' . . 103(2) ?
    H1A O1S H1B . . 102(3) ?
    C7 N1 N2 . . 119.7(2) ?
    N1 N2 C9 . . 117.21(19) ?
    N1 N2 H2N . . 123.3(16) ?
    C9 N2 H2N . . 119.4(16) ?
    C9 N3 C10 . . 127.4(2) ?
    C9 N3 H3 . . 117(2) ?
    C10 N3 H3 . . 115(2) ?
    C2 C1 C6 . . 122.1(2) ?
    C2 C1 H1 . . 118.9 ?
    C6 C1 H1 . . 118.9 ?
    C1 C2 C3 . . 120.0(2) ?
    C1 C2 H2 . . 120.0 ?
    C3 C2 H2 . . 120.0 ?
    O1 C3 C4 . . 124.3(2) ?
    O1 C3 C2 . . 115.8(2) ?
    C4 C3 C2 . . 119.9(2) ?
    C3 C4 C5 . . 119.8(2) ?
    C3 C4 H4 . . 120.1 ?
    C5 C4 H4 . . 120.1 ?
    O2 C5 C4 . . 116.3(2) ?
    O2 C5 C6 . . 121.9(2) ?
    C4 C5 C6 . . 121.8(2) ?
    C5 C6 C1 . . 116.3(2) ?
    C5 C6 C7 . . 122.9(2) ?
    C1 C6 C7 . . 120.8(2) ?
    N1 C7 C6 . . 115.4(2) ?
    N1 C7 C8 . . 123.0(2) ?
    C6 C7 C8 . . 121.6(2) ?
    C7 C8 H8A . . 109.5 ?
    C7 C8 H8B . . 109.5 ?
    H8A C8 H8B . . 109.5 ?
    C7 C8 H8C . . 109.5 ?
    H8A C8 H8C . . 109.5 ?
    H8B C8 H8C . . 109.5 ?
    O3 C9 N3 . . 125.3(2) ?
    O3 C9 N2 . . 122.5(2) ?
    N3 C9 N2 . . 112.2(2) ?
    C15 C10 C11 . . 119.0(2) ?
    C15 C10 N3 . . 116.9(2) ?
    C11 C10 N3 . . 124.0(2) ?
    C12 C11 C10 . . 120.0(2) ?
    C12 C11 H11 . . 120.0 ?
    C10 C11 H11 . . 120.0 ?
    C13 C12 C11 . . 121.0(3) ?
    C13 C12 H12 . . 119.5 ?
    C11 C12 H12 . . 119.5 ?
    C14 C13 C12 . . 118.6(3) ?
    C14 C13 H13 . . 120.7 ?
    C12 C13 H13 . . 120.7 ?
    C13 C14 C15 . . 121.2(3) ?
    C13 C14 H14 . . 119.4 ?
    C15 C14 H14 . . 119.4 ?
    C10 C15 C14 . . 120.1(3) ?
    C10 C15 H15 . . 119.9 ?
    C14 C15 H15 . . 119.9 ?
    O1 C16 H16A . . 109.5 ?
    O1 C16 H16B . . 109.5 ?
    H16A C16 H16B . . 109.5 ?
    O1 C16 H16C . . 109.5 ?
    H16A C16 H16C . . 109.5 ?
    H16B C16 H16C . . 109.5 ?
loop_
    _geom_torsion_atom_site_label_1
    _geom_torsion_atom_site_label_2
    _geom_torsion_atom_site_label_3
    _geom_torsion_atom_site_label_4
    _geom_torsion_site_symmetry_1
    _geom_torsion_site_symmetry_2
    _geom_torsion_site_symmetry_3
    _geom_torsion_site_symmetry_4
    _geom_torsion
    _geom_torsion_publ_flag
    C7 N1 N2 C9 . . . . -177.41(18) ?
    C6 C1 C2 C3 . . . . -1.0(4) ?
    C16 O1 C3 C4 . . . . -4.5(4) ?
    C16 O1 C3 C2 . . . . 174.0(2) ?
    C1 C2 C3 O1 . . . . -175.5(2) ?
    C1 C2 C3 C4 . . . . 3.0(4) ?
    O1 C3 C4 C5 . . . . 176.5(2) ?
    C2 C3 C4 C5 . . . . -1.8(4) ?
    C3 C4 C5 O2 . . . . -179.4(2) ?
    C3 C4 C5 C6 . . . . -1.4(3) ?
    O2 C5 C6 C1 . . . . -178.8(2) ?
    C4 C5 C6 C1 . . . . 3.3(3) ?
    O2 C5 C6 C7 . . . . 3.4(3) ?
    C4 C5 C6 C7 . . . . -174.6(2) ?
    C2 C1 C6 C5 . . . . -2.1(3) ?
    C2 C1 C6 C7 . . . . 175.8(2) ?
    N2 N1 C7 C6 . . . . 178.56(17) ?
    N2 N1 C7 C8 . . . . 1.7(3) ?
    C5 C6 C7 N1 . . . . -8.6(3) ?
    C1 C6 C7 N1 . . . . 173.59(19) ?
    C5 C6 C7 C8 . . . . 168.3(2) ?
    C1 C6 C7 C8 . . . . -9.5(3) ?
    C10 N3 C9 O3 . . . . 1.1(4) ?
    C10 N3 C9 N2 . . . . 179.5(2) ?
    N1 N2 C9 O3 . . . . -0.1(3) ?
    N1 N2 C9 N3 . . . . -178.56(18) ?
    C9 N3 C10 C15 . . . . 165.1(2) ?
    C9 N3 C10 C11 . . . . -17.3(4) ?
    C15 C10 C11 C12 . . . . -0.8(4) ?
    N3 C10 C11 C12 . . . . -178.4(2) ?
    C10 C11 C12 C13 . . . . -0.2(4) ?
    C11 C12 C13 C14 . . . . 0.5(5) ?
    C12 C13 C14 C15 . . . . 0.1(5) ?
    C11 C10 C15 C14 . . . . 1.5(4) ?
    N3 C10 C15 C14 . . . . 179.2(3) ?
    C13 C14 C15 C10 . . . . -1.2(5) ?
loop_
    _geom_hbond_atom_site_label_D
    _geom_hbond_atom_site_label_H
    _geom_hbond_atom_site_label_A
    _geom_hbond_site_symmetry_A
    _geom_hbond_distance_DH
    _geom_hbond_distance_HA
    _geom_hbond_distance_DA
    _geom_hbond_angle_DHA
    O2 H2' N1 . 0.881(10) 1.706(16) 2.526(2) 154(3)
    N2 H2N O1S 4_565 0.882(10) 2.082(14) 2.900(3) 154(2)
    N3 H3 O1S 4_565 0.878(10) 2.110(16) 2.918(3) 153(3)
    O1S H1A O2 . 0.857(18) 2.12(2) 2.925(3) 156(3)
    O1S H1B O3 3_666 0.837(18) 1.896(18) 2.730(3) 174(3)
    C8 H8C O3 4_566 0.96 2.51 3.457(3) 167.1
    C11 H11 O3 . 0.93 2.31 2.881(3) 119.3
    C13 H13 O1 1_654 0.93 2.60 3.489(3) 160.0
    C8 H8A Cg1 4_554 0.96 2.92 3.543(3) 123
    C16 H16C Cg1 3_566 0.96 2.79 3.645(4) 148
_iucr_refine_instructions_details
;
TITL AWL1 in P2(1)/c
CELL  0.71073  12.4020  13.7808   9.3919   90.000   96.813   90.000
ZERR     4.00   0.0018   0.0019   0.0010    0.000    0.007    0.000
LATT 1
SYMM  - X, 1/2 + Y, 1/2 - Z
SFAC C  H  N  O
UNIT 64 76 12 16
MERG 2
OMIT 1 0 0
OMIT 1 1 0
OMIT  -3.00  50.00
L.S. 4
ACTA
BOND   $H
FMAP 2
PLAN 7
SIZE     0.25   0.30   0.50
EQIV $1 x,1/2-y,-1/2+z
EQIV $2 1-x,1-y,1-z
EQIV $3 x,1/2-y,1/2+z
EQIV $4 1+x,y,-1+z
HTAB O2 N1
HTAB N2 O1S_$1
HTAB N3 O1S_$1
HTAB O1S O2
HTAB O1S O3_$2
HTAB C8 O3_$3
HTAB C11 O3
HTAB C13 O1_$4
HTAB
CONF
DANG 1.36 0.04 H1A H1B
DFIX 0.86 0.02 O1S H1B
DFIX 0.86 0.02 O1S H1A
DFIX 0.88 0.01 N2 H2N
DFIX 0.88 0.01 O2 H2'
DFIX 0.88 0.01 N3 H3
TEMP    23.00
WGHT    0.071100    0.207200
FVAR       0.12994
O1    4    0.009186    0.455282    0.732588    11.00000    0.08173    0.08774 =
         0.10177    0.00003    0.04990    0.00388
O2    4    0.285857    0.461013    0.426462    11.00000    0.06734    0.05480 =
         0.07756    0.00361    0.02962   -0.00396
O3    4    0.481107    0.398346    0.189565    11.00000    0.07558    0.04873 =
         0.08025   -0.00820    0.02029    0.00150
O1S   4    0.466075    0.437576    0.654654    11.00000    0.08662    0.05284 =
         0.09137   -0.00553   -0.00485   -0.00619
N1    3    0.342255    0.300920    0.327196    11.00000    0.05420    0.05772 =
         0.05401   -0.00217    0.00971    0.00377
N2    3    0.415108    0.254351    0.254210    11.00000    0.06195    0.05035 =
         0.06374   -0.00370    0.01775    0.00459
N3    3    0.550554    0.256970    0.114917    11.00000    0.06413    0.04689 =
         0.07103   -0.00048    0.02247    0.00473
C1    1    0.124304    0.263129    0.543812    11.00000    0.06268    0.06008 =
         0.07883    0.00233    0.01761   -0.00951
AFIX  43
H1    2    0.114876    0.196409    0.534066    11.00000   -1.20000
AFIX   0
C2    1    0.059235    0.313553    0.624336    11.00000    0.06372    0.07259 =
         0.08471    0.00692    0.02833   -0.01107
AFIX  43
H2    2    0.005659    0.281395    0.667363    11.00000   -1.20000
AFIX   0
C3    1    0.072666    0.412309    0.642203    11.00000    0.05363    0.07171 =
         0.06683    0.00553    0.01756    0.00323
C4    1    0.148127    0.460142    0.573482    11.00000    0.05583    0.06006 =
         0.06726    0.00122    0.01375    0.00258
AFIX  43
H4    2    0.155986    0.527019    0.583059    11.00000   -1.20000
AFIX   0
C5    1    0.212635    0.408775    0.489794    11.00000    0.04587    0.05848 =
         0.05358    0.00744    0.00765   -0.00291
C6    1    0.204809    0.308307    0.475299    11.00000    0.04941    0.05764 =
         0.05046    0.00439    0.00367   -0.00260
C7    1    0.278243    0.251244    0.397639    11.00000    0.05188    0.05946 =
         0.05176    0.00139   -0.00006   -0.00104
C8    1    0.281707    0.143712    0.406749    11.00000    0.08117    0.06032 =
         0.07661   -0.00205    0.01156   -0.00022
AFIX 137
H8A   2    0.291095    0.117220    0.314488    11.00000   -1.50000
H8B   2    0.214949    0.120209    0.436253    11.00000   -1.50000
H8C   2    0.341317    0.124175    0.475395    11.00000   -1.50000
AFIX   0
C9    1    0.483646    0.310431    0.186507    11.00000    0.05212    0.04933 =
         0.05600   -0.00331    0.00234    0.00135
C10   1    0.630207    0.290818    0.033319    11.00000    0.05355    0.05523 =
         0.05478   -0.00232    0.00760    0.00167
C11   1    0.634794    0.384166   -0.016637    11.00000    0.07645    0.05731 =
         0.08082    0.00063    0.02512    0.00570
AFIX  43
H11   2    0.583946    0.429718    0.005276    11.00000   -1.20000
AFIX   0
C12   1    0.714198    0.410155   -0.098673    11.00000    0.09660    0.06482 =
         0.08311    0.00192    0.03279   -0.01063
AFIX  43
H12   2    0.716678    0.473487   -0.132333    11.00000   -1.20000
AFIX   0
C13   1    0.789750    0.344667   -0.131854    11.00000    0.07968    0.09471 =
         0.08946   -0.00046    0.03685   -0.00924
AFIX  43
H13   2    0.843905    0.362838   -0.187029    11.00000   -1.20000
AFIX   0
C14   1    0.784287    0.252650   -0.082811    11.00000    0.09329    0.08875 =
         0.12039    0.01667    0.05496    0.02941
AFIX  43
H14   2    0.835482    0.207379   -0.104571    11.00000   -1.20000
AFIX   0
C15   1    0.704730    0.224949   -0.001693    11.00000    0.08639    0.06432 =
         0.09092    0.01148    0.03355    0.01908
AFIX  43
H15   2    0.701572    0.161083    0.029535    11.00000   -1.20000
AFIX   0
C16   1    0.025854    0.553683    0.766436    11.00000    0.10007    0.09089 =
         0.10250   -0.01630    0.04102    0.01141
AFIX 137
H16A  2    0.100116    0.563604    0.805548    11.00000   -1.50000
H16B  2   -0.021110    0.572753    0.835716    11.00000   -1.50000
H16C  2    0.009965    0.592048    0.681211    11.00000   -1.50000
AFIX   0
H1A   2    0.423877    0.459357    0.582912    11.00000    0.14069
H1B   2    0.485686    0.488720    0.698452    11.00000    0.10950
H3    2    0.548126    0.193772    0.125608    11.00000    0.08916
H2'   2    0.317521    0.416920    0.377671    11.00000    0.09447
H2N   2    0.417386    0.190711    0.245083    11.00000    0.06318
HKLF    4  1.0  1.00  0.00  0.00  0.00  1.00  0.00  0.00  0.00  1.00
REM  AWL1 in P2(1)/c
REM R1 =  0.0527 for   1807 Fo > 4sig(Fo)  and  0.0837 for all   2809 data
REM    230 parameters refined using      6 restraints
END
WGHT      0.0711      0.2072
REM Highest difference peak  0.218,  deepest hole -0.191,  1-sigma level  0.046
Q1    1   0.2790  0.1189  0.5179  11.00000  0.05    0.22
Q2    1   0.3596  0.1076  0.3827  11.00000  0.05    0.20
Q3    1   0.2114  0.1012  0.3330  11.00000  0.05    0.19
Q4    1   0.4670  0.2160  0.0267  11.00000  0.05    0.17
Q5    1   0.5765  0.3779  0.3652  11.00000  0.05    0.13
Q6    1   0.6471  0.4603 -0.2440  11.00000  0.05    0.13
Q7    1   0.7372  0.1654  0.1035  11.00000  0.05    0.12
;
data_global
_journal_date_recd_electronic     2012-09-08
_journal_date_accepted     2012-09-16
_journal_name_full     'Acta Crystallographica, Section E'
_journal_year     2012
_journal_volume     68
_journal_issue     10
_journal_page_first     o2985
_journal_page_last     o2986
_journal_paper_category     QO
_journal_paper_doi     10.1107/S1600536812039414
_journal_coeditor_code     BV2210
_publ_contact_author_name     'M. Sithambaresan'
_publ_contact_author_address
;
Department of Chemistry
Faculty of Science
Eastern University
Chenkalady
Sri Lanka
;
_publ_contact_author_email     eesans@yahoo.com
_publ_contact_author_fax     '94-65-2240758'
_publ_contact_author_phone     '94-65-2240755'
_publ_section_title
;\
(2<i>E</i>)-2-[1-(2-Hydroxy-4-methoxyphenyl)ethylidene]-<i>N</i>-\
phenylhydrazinecarboxamide monohydrate
;
loop_
    _publ_author_name
    _publ_author_address
    'C. F. Annie'
;
Department of Applied Chemistry
Cochin University of Science and Technology
Kochi 682 022
India
;
    'Jinsa Mary Jacob'
;
Department of Applied Chemistry
Cochin University of Science and Technology
Kochi 682 022
India
;
    'M. Sithambaresan'
;
Department of Chemistry
Faculty of Science
Eastern University, Sri Lanka
Chenkalady
Sri Lanka
;
    'M. R. Prathapachandra Kurup'
;
Department of Applied Chemistry
Cochin University of Science and Technology
Kochi 682 022
India
;
