# Supplementary material for: (2E)-2-[1-(2-Hy­droxy-4-meth­oxy­phenyl)ethyl­idene]-N-phenyl­hydrazine­carbox­amide monohydrate
Source: Acta Crystallogr Sect E Struct Rep Online. 2012 Sep 22;68(Pt 10):o2985–6. doi: 10.1107/S1600536812039414 (PMC3470348; doi:10.1107/S1600536812039414)
Supplement: Supplementary file 2 [file e-68-o2985-Isup2.hkl]

# 
# h,k,l, Fc-squared, Fo-squared, sigma(Fo-squared) and status flag 
# 
data_I
_shelx_title ' AWL1 in P2(1)/c' 
_shelx_refln_list_code          4 
_shelx_F_calc_maximum      248.67 
_exptl_crystal_F_000       672.00 
_reflns_d_resolution_high  0.8409 
 
loop_ 
 _symmetry_equiv_pos_as_xyz 
 'x, y, z' 
 '-x, y+1/2, -z+1/2' 
 '-x, -y, -z' 
 'x, -y-1/2, z-1/2' 
 
_cell_length_a    12.4020 
_cell_length_b    13.7808 
_cell_length_c     9.3919 
_cell_angle_alpha  90.000 
_cell_angle_beta   96.813 
_cell_angle_gamma  90.000 
 
_shelx_F_squared_multiplier     1.000 
 
loop_ 
 _refln_index_h 
 _refln_index_k 
 _refln_index_l 
 _refln_F_squared_calc 
 _refln_F_squared_meas 
 _refln_F_squared_sigma 
 _refln_observed_status 
   2   0   0       56.84       60.43      5.81 o 
   3   0   0      145.60      128.48     10.37 o 
   4   0   0     7033.49     7321.88    579.25 o 
   5   0   0      384.92      406.55     32.26 o 
   6   0   0      464.43      449.22     44.18 o 
   7   0   0       27.18       16.37      4.44 o 
   8   0   0        0.49       -0.86      2.27 o 
   9   0   0       11.11       10.68      5.33 o 
  10   0   0       84.31       85.75     10.02 o 
  11   0   0       41.22       42.18      6.12 o 
  12   0   0      231.89      252.80     28.72 o 
  13   0   0        0.90       -3.79      2.96 o 
  14   0   0      204.52      213.21     33.76 o 
   2   1   0      891.88      900.18     55.36 o 
   3   1   0     1164.38     1226.37     76.02 o 
   4   1   0      377.47      367.08     20.87 o 
   5   1   0      416.18      415.88     26.49 o 
   6   1   0      435.99      412.53     29.12 o 
   7   1   0       22.65       20.63      2.50 o 
   8   1   0        0.43        1.80      1.71 o 
   9   1   0        3.51        3.62      1.78 o 
  10   1   0        1.35       -0.14      2.31 o 
  11   1   0        0.38        0.16      2.65 o 
  12   1   0       21.70       18.27      3.16 o 
  13   1   0       10.88       17.56      3.20 o 
  14   1   0      177.11      180.81     16.28 o 
   0   2   0     6498.64     5712.35    454.10 o 
   1   2   0     5546.16     5213.03    288.58 o 
   2   2   0     2687.37     2850.45    175.87 o 
   3   2   0      273.46      242.26     13.78 o 
   4   2   0     1665.93     1700.03    104.09 o 
   5   2   0       73.39       70.17      4.39 o 
   6   2   0      671.37      711.83     57.33 o 
   7   2   0      344.14      330.81     26.78 o 
   8   2   0       92.84       84.06      6.88 o 
   9   2   0       48.78       41.78      4.05 o 
  10   2   0        0.49        2.50      2.05 o 
  11   2   0        5.16        3.39      2.05 o 
  12   2   0       25.23       29.79      4.67 o 
  13   2   0       64.07       59.49      5.90 o 
  14   2   0        1.79       -1.18      2.86 o 
   1   3   0      535.74      488.87     25.98 o 
   2   3   0       12.18        9.94      0.92 o 
   3   3   0      107.96      114.51      6.73 o 
   4   3   0     1016.55     1116.28     62.66 o 
   5   3   0     1515.26     1397.11    111.81 o 
   6   3   0      312.24      301.55     24.73 o 
   7   3   0      769.58      568.84     45.71 o 
   8   3   0      454.78      429.10     34.99 o 
   9   3   0       18.13       20.93      2.82 o 
  10   3   0      119.71      113.04      8.87 o 
  11   3   0       24.43       22.10      3.22 o 
  12   3   0       51.05       46.11      4.82 o 
  13   3   0       15.26       16.31      3.22 o 
  14   3   0       54.71       42.82      4.29 o 
   0   4   0     3146.57     2148.38    209.39 o 
   1   4   0        4.50        2.02      0.92 o 
   2   4   0       25.21       26.18      1.87 o 
   3   4   0       38.44       44.34      2.55 o 
   4   4   0      161.99      191.44     10.49 o 
   5   4   0       67.93       63.29      5.92 o 
   6   4   0       78.59       74.40      6.82 o 
   7   4   0     1654.29     1527.01    122.53 o 
   8   4   0        0.49        0.70      2.02 o 
   9   4   0       32.57       33.03      3.98 o 
  10   4   0        3.77        0.93      2.65 o 
  11   4   0        1.16       -2.38      1.69 o 
  12   4   0        1.65       -1.13      2.25 o 
  13   4   0        3.47        4.32      2.21 o 
  14   4   0        0.32       -3.20      2.13 o 
   1   5   0      847.95      912.27     44.37 o 
   2   5   0       36.21       45.35      2.96 o 
   3   5   0      205.72      225.15     12.44 o 
   4   5   0      107.65       93.92      6.94 o 
   5   5   0       77.20       90.87      7.67 o 
   6   5   0      203.64      222.61     16.87 o 
   7   5   0       76.91       60.26      5.92 o 
   8   5   0       89.92       79.79      7.51 o 
   9   5   0        0.68       -2.41      1.61 o 
  10   5   0        0.45       -1.72      2.22 o 
  11   5   0        1.30       -2.95      2.37 o 
  12   5   0        1.28        2.70      2.04 o 
  13   5   0        0.22       -0.09      2.03 o 
   0   6   0     7420.56     9336.20    740.19 o 
   1   6   0      831.56      925.69     47.46 o 
   2   6   0      469.72      467.34     33.39 o 
   3   6   0      107.49      119.14      9.59 o 
   4   6   0      199.49      213.04     16.23 o 
   5   6   0       63.15       64.57      5.99 o 
   6   6   0      178.61      167.35     12.05 o 
   7   6   0      167.40      166.27     12.35 o 
   8   6   0        0.96       -1.66      1.28 o 
   9   6   0       13.83       15.85      2.25 o 
  10   6   0        3.84       -1.59      1.67 o 
  11   6   0        4.50        2.28      1.99 o 
  12   6   0       13.61       19.32      3.00 o 
  13   6   0        3.33        0.67      2.14 o 
   1   7   0      635.86      514.20     36.39 o 
   2   7   0      146.98      110.65      9.35 o 
   3   7   0       47.37       37.02      3.62 o 
   4   7   0       49.24       53.15      6.15 o 
   5   7   0        1.01       -2.22      1.48 o 
   6   7   0       21.07       26.10      2.50 o 
   7   7   0      215.30      214.52     15.68 o 
   8   7   0        3.24        0.74      1.55 o 
   9   7   0       37.07       35.89      3.75 o 
  10   7   0       21.22       18.30      2.56 o 
  11   7   0        0.53       -3.08      2.05 o 
  12   7   0        1.25        3.71      2.23 o 
  13   7   0       11.04        9.15      2.99 o 
   0   8   0      190.37      164.63     18.62 o 
   1   8   0      321.98      351.27     23.17 o 
   2   8   0      489.67      497.99     34.89 o 
   3   8   0       33.31       26.30      3.76 o 
   4   8   0       95.55       82.37      7.11 o 
   5   8   0        0.93       -0.02      1.84 o 
   6   8   0      397.26      396.93     32.83 o 
   7   8   0      248.26      253.35     20.77 o 
   8   8   0        6.52        6.31      2.09 o 
   9   8   0        0.23       -2.02      4.02 o 
  10   8   0        0.01        0.26      2.99 o 
  11   8   0        0.96       -1.55      2.48 o 
  12   8   0        2.09        0.52      3.51 o 
   1   9   0        5.75        2.87      1.87 o 
   2   9   0      115.63      108.65      8.84 o 
   3   9   0      108.69      104.57     11.73 o 
   4   9   0      308.10      287.93     22.06 o 
   5   9   0      132.39      124.45     12.16 o 
   6   9   0      367.73      371.47     30.43 o 
   7   9   0      274.10      345.23     31.80 o 
   8   9   0     1016.90     1072.06     85.60 o 
   9   9   0        0.17       -3.55      2.99 o 
  10   9   0        0.32       -2.51      2.69 o 
  11   9   0        0.00        7.54      3.33 o 
  12   9   0       20.95       15.73      3.95 o 
   0  10   0      115.47       97.50     11.89 o 
   1  10   0       67.96       64.48      6.82 o 
   2  10   0        6.25        9.09      2.10 o 
   3  10   0        1.05       -0.39      2.39 o 
   4  10   0       75.43       60.83      6.48 o 
   5  10   0       21.91       17.19      3.16 o 
   6  10   0       94.65      104.27     11.29 o 
   7  10   0     1015.10     1048.29     84.00 o 
   8  10   0        0.98        3.96      3.14 o 
   9  10   0        1.47        2.75      2.95 o 
  10  10   0        0.00       -1.45      3.13 o 
  11  10   0        2.33        2.17      3.22 o 
   1  11   0        0.92       -2.33      2.22 o 
   2  11   0       85.52       87.71     10.96 o 
   3  11   0       54.01       36.23      7.56 o 
   4  11   0       14.96       13.88      3.39 o 
   5  11   0       28.28       28.96      4.42 o 
   6  11   0        4.10        0.48      2.70 o 
   7  11   0       94.20      119.20     13.93 o 
   8  11   0       65.45       62.07      6.95 o 
   9  11   0        0.35        4.78      3.18 o 
  10  11   0        9.71        5.16      3.61 o 
   0  12   0        0.16        0.47      2.12 o 
   1  12   0        9.64        4.12      1.33 o 
   2  12   0        2.88        3.71      3.12 o 
   3  12   0      183.04      175.45     21.05 o 
   4  12   0       42.94       39.62      5.35 o 
   5  12   0        0.02       -1.43      4.69 o 
   6  12   0      150.06      165.76     18.55 o 
   7  12   0        0.00        1.50      3.29 o 
   8  12   0       38.94       42.76      8.35 o 
   9  12   0        1.66        5.19      3.57 o 
   1  13   0        9.33        7.14      1.67 o 
   2  13   0        2.48        1.50      2.58 o 
   3  13   0       20.98       21.32      5.22 o 
   4  13   0        2.28        2.85      3.39 o 
   5  13   0        0.64        0.28      3.04 o 
   6  13   0       38.26       44.09      5.92 o 
   7  13   0       11.27        9.78      3.73 o 
   8  13   0        6.97        5.02      3.61 o 
   0  14   0      211.88      183.60     28.43 o 
   1  14   0        5.12       -1.18      3.59 o 
   2  14   0        8.71       10.59      3.83 o 
   3  14   0       28.34       36.22      4.59 o 
   4  14   0       17.15       10.35      3.73 o 
   5  14   0        0.04       -3.19      3.72 o 
   6  14   0        0.24        3.44      3.39 o 
   7  14   0        9.90       17.75      4.45 o 
   1  15   0       27.30       24.92      5.64 o 
   2  15   0        4.25       10.93      6.81 o 
   3  15   0        0.01       -0.90      1.97 o 
   4  15   0        0.13        0.53      2.37 o 
   5  15   0        0.00        3.39      2.29 o 
   0  16   0       11.10        7.11      7.11 o 
   1  16   0       20.94       24.70      9.48 o 
   2  16   0       36.81       40.33      7.32 o 
   3  16   0        7.53        8.94      4.55 o 
 -14   1   1       50.59       49.11      9.77 o 
 -13   1   1       12.36       17.25      3.30 o 
 -12   1   1        0.86        1.07      3.16 o 
 -11   1   1       53.20       56.73      5.24 o 
 -10   1   1       13.48       13.03      2.36 o 
  -9   1   1       48.66       59.75      6.65 o 
  -8   1   1       10.78       12.03      2.10 o 
  -7   1   1      211.66      198.03     13.44 o 
  -6   1   1      156.11      192.15     13.77 o 
  -5   1   1      134.98      153.93      8.31 o 
  -4   1   1      309.75      260.77     13.58 o 
  -3   1   1      550.81      560.43     29.89 o 
  -2   1   1     1142.97     1042.20     51.97 o 
  -1   1   1      989.42      832.98     47.35 o 
   0   1   1     1863.00     1382.91     96.88 o 
   1   1   1     2187.32     2014.17     79.42 o 
   2   1   1     1725.04     1605.67     70.89 o 
   3   1   1     5628.86     5665.58    302.52 o 
   4   1   1        0.00        0.26      0.67 o 
   5   1   1      407.46      384.28     20.80 o 
   6   1   1       93.15       93.51      6.40 o 
   7   1   1        0.01       -0.25      1.15 o 
   8   1   1      329.78      375.49     24.12 o 
   9   1   1        5.10        4.35      1.88 o 
  10   1   1        7.08        3.38      3.33 o 
  11   1   1        0.11       -2.82      1.88 o 
  12   1   1        3.05        2.90      1.96 o 
  13   1   1        8.15        6.89      2.16 o 
  14   1   1        0.12        3.34      1.99 o 
 -14   2   1        6.18        0.93      2.81 o 
 -13   2   1      196.11      213.11     18.34 o 
 -12   2   1        5.70        6.14      2.36 o 
 -11   2   1        2.46        2.41      2.31 o 
 -10   2   1        0.44        1.97      1.96 o 
  -9   2   1        5.28        5.53      1.51 o 
  -8   2   1        0.93        2.58      1.61 o 
  -7   2   1       93.34       71.11      6.61 o 
  -6   2   1     2847.38     2834.71    226.93 o 
  -5   2   1      177.63      212.53     11.98 o 
  -4   2   1       49.34       58.47      3.39 o 
  -3   2   1        0.26       -0.22      0.78 o 
  -2   2   1     1035.73     1055.89     65.16 o 
  -1   2   1     1367.27     1175.24     66.25 o 
   0   2   1      582.68      538.48     26.09 o 
   1   2   1    16997.75    16030.90    749.38 o 
   2   2   1      314.74      257.55     12.09 o 
   3   2   1      510.88      498.13     28.29 o 
   4   2   1       66.48       72.67      4.42 o 
   5   2   1       74.98       81.38      4.61 o 
   6   2   1       57.49       58.31      3.77 o 
   7   2   1      154.38      140.12      9.36 o 
   8   2   1      418.96      409.31     33.62 o 
   9   2   1        7.38        8.05      2.05 o 
  10   2   1        1.72        1.36      1.50 o 
  11   2   1       27.92       30.03      3.09 o 
  12   2   1        3.34        4.41      1.84 o 
  13   2   1       17.52        9.77      2.29 o 
  14   2   1        2.40        4.23      2.21 o 
 -14   3   1        0.09        2.55      3.16 o 
 -13   3   1       52.98       48.22      5.39 o 
 -12   3   1        8.69        5.97      2.50 o 
 -11   3   1      111.70      105.51      8.50 o 
 -10   3   1       13.49       15.06      4.01 o 
  -9   3   1        3.54        3.46      2.99 o 
  -8   3   1        1.83       -0.52      1.80 o 
  -7   3   1      932.46      981.80     78.99 o 
  -6   3   1      120.79       94.66      7.47 o 
  -5   3   1      182.88      230.89     16.36 o 
  -4   3   1      690.26      737.35     44.85 o 
  -3   3   1       86.19       81.62      5.30 o 
  -2   3   1      204.26      230.92     13.14 o 
  -1   3   1      508.04      481.83     24.82 o 
   0   3   1     2207.71     1963.02     95.30 o 
   1   3   1     2801.59     2719.89    126.06 o 
   2   3   1       58.37       59.02      2.84 o 
   3   3   1      345.40      321.26     16.17 o 
   4   3   1      701.90      742.18     39.44 o 
   5   3   1       18.21       20.47      1.65 o 
   6   3   1        3.35        2.69      1.07 o 
   7   3   1       29.45       25.55      2.12 o 
   8   3   1      722.24      625.65     39.29 o 
   9   3   1      395.75      390.27     27.09 o 
  10   3   1       19.68       18.47      2.20 o 
  11   3   1        3.76        2.28      1.46 o 
  12   3   1        0.96        1.16      1.78 o 
  13   3   1        4.32        4.87      2.24 o 
  14   3   1       10.48       14.38      3.87 o 
 -14   4   1        1.24       -2.06      3.50 o 
 -13   4   1        3.42        1.69      2.60 o 
 -12   4   1       88.96       89.32      7.67 o 
 -11   4   1        3.24        5.92      2.31 o 
 -10   4   1        5.04        1.18      2.09 o 
  -9   4   1      102.83      102.89      9.59 o 
  -8   4   1       73.72       85.82      6.50 o 
  -7   4   1       20.51       23.81      2.91 o 
  -6   4   1     3422.21     3330.82    263.98 o 
  -5   4   1      445.26      390.99     31.91 o 
  -4   4   1      333.27      412.49     23.45 o 
  -3   4   1      298.99      337.31     19.14 o 
  -2   4   1      915.86      820.31     46.10 o 
  -1   4   1     3807.96     3727.53    192.93 o 
   0   4   1     1126.80     1191.29     57.71 o 
   1   4   1        7.14        8.99      1.03 o 
   2   4   1      103.69      109.88      5.47 o 
   3   4   1      373.73      359.81     17.91 o 
   4   4   1       87.76       87.01      5.03 o 
   5   4   1      143.98      149.62     10.88 o 
   6   4   1      436.15      414.99     29.31 o 
   7   4   1        0.24       -0.83      1.11 o 
   8   4   1      313.28      296.38     17.45 o 
   9   4   1       30.73       26.83      2.57 o 
  10   4   1       51.87       53.29      5.80 o 
  11   4   1       29.10       35.50      3.39 o 
  12   4   1        0.03        1.06      1.77 o 
  13   4   1        4.17        5.71      2.98 o 
 -14   5   1        6.61        4.64      3.16 o 
 -13   5   1       22.30       18.25      5.81 o 
 -12   5   1        5.84        7.16      2.60 o 
 -11   5   1        5.79        5.78      2.76 o 
 -10   5   1        0.45       -0.84      2.43 o 
  -9   5   1        2.50        2.91      2.80 o 
  -8   5   1       31.25       35.07      3.41 o 
  -7   5   1       80.60       79.98      7.40 o 
  -6   5   1       19.10       19.43      2.74 o 
  -5   5   1      136.36      141.17     12.08 o 
  -4   5   1       27.00       16.52      2.39 o 
  -3   5   1      376.99      396.10     21.58 o 
  -2   5   1      291.89      348.55     19.11 o 
  -1   5   1      100.49      119.63      8.96 o 
   0   5   1     1860.21     2035.34    104.31 o 
   1   5   1       43.37       53.72      3.23 o 
   2   5   1      994.25     1133.04     60.33 o 
   3   5   1      239.87      238.20     13.06 o 
   4   5   1       78.16       90.70      6.41 o 
   5   5   1      383.09      392.65     27.61 o 
   6   5   1       94.89      115.62     12.00 o 
   7   5   1      160.58      176.10     12.20 o 
   8   5   1       98.17      107.24      8.28 o 
   9   5   1       27.82       27.13      2.43 o 
  10   5   1        0.03       -0.28      1.42 o 
  11   5   1        6.60        8.39      2.00 o 
  12   5   1        0.03       -2.70      1.80 o 
  13   5   1        1.78       -0.97      1.90 o 
 -13   6   1       64.66       66.04      6.50 o 
 -12   6   1        0.74        1.93      2.98 o 
 -11   6   1        2.64        3.68      3.66 o 
 -10   6   1       17.41       15.36      3.04 o 
  -9   6   1        1.35        0.94      2.07 o 
  -8   6   1        0.31       -0.22      1.92 o 
  -7   6   1        0.26        0.49      2.12 o 
  -6   6   1      209.90      214.43     17.55 o 
  -5   6   1       15.21       13.29      2.21 o 
  -4   6   1       94.64      120.63     13.34 o 
  -3   6   1      545.93      579.70     43.03 o 
  -2   6   1     1583.59     1822.33    131.65 o 
  -1   6   1      565.28      623.48     38.45 o 
   0   6   1       66.05       66.80      4.52 o 
   1   6   1     2195.27     2421.93    164.49 o 
   2   6   1     1299.18     1512.55     79.65 o 
   3   6   1      187.38      167.95     11.72 o 
   4   6   1       91.33       80.64      6.63 o 
   5   6   1       58.43       62.19      4.55 o 
   6   6   1       24.96       23.74      4.03 o 
   7   6   1       82.15       84.09      8.59 o 
   8   6   1       32.35       32.63      3.42 o 
   9   6   1       20.43       18.12      2.60 o 
  10   6   1        8.00        7.80      1.82 o 
  11   6   1        1.23        1.08      1.64 o 
  12   6   1        3.03        2.78      2.23 o 
  13   6   1        0.01       -0.61      2.28 o 
 -13   7   1        1.70        3.48      2.39 o 
 -12   7   1       14.34       18.36      2.86 o 
 -11   7   1        3.54        2.38      1.96 o 
 -10   7   1       12.43       10.39      2.39 o 
  -9   7   1       35.10       32.01      4.21 o 
  -8   7   1       65.65       77.71     13.54 o 
  -7   7   1        0.63       -1.41      1.91 o 
  -6   7   1       26.04       34.16      7.04 o 
  -5   7   1       23.70       15.68      3.50 o 
  -4   7   1        3.28        3.53      2.40 o 
  -3   7   1      191.18      187.11     14.59 o 
  -2   7   1        1.66        8.22      5.01 o 
  -1   7   1       34.05       47.36      4.10 o 
   0   7   1     1400.52     1517.16    107.33 o 
   1   7   1      144.22      141.57     15.40 o 
   2   7   1     1131.79     1187.42     84.60 o 
   3   7   1      386.34      373.73     25.49 o 
   4   7   1      265.34      251.82     19.05 o 
   5   7   1      284.43      274.22     20.59 o 
   6   7   1       30.50       33.54      3.22 o 
   7   7   1       10.02        9.68      1.91 o 
   8   7   1       15.95       19.64      2.66 o 
   9   7   1        5.43        2.16      1.89 o 
  10   7   1       12.78       14.55      2.72 o 
  11   7   1        3.89        3.19      1.76 o 
  12   7   1        1.39        2.02      2.28 o 
  13   7   1        1.17       -0.66      2.28 o 
 -12   8   1       14.82        7.59      4.07 o 
 -11   8   1        1.44        1.59      2.02 o 
 -10   8   1        0.78        2.96      1.79 o 
  -9   8   1       20.78       21.99      2.76 o 
  -8   8   1       29.10       26.47      3.39 o 
  -7   8   1       63.45       69.50      5.36 o 
  -6   8   1      672.86      635.38     51.63 o 
  -5   8   1       15.14       15.84      2.58 o 
  -4   8   1       62.35       68.19      8.72 o 
  -3   8   1        0.05       -2.78      1.85 o 
  -2   8   1       68.22       68.91      7.03 o 
  -1   8   1       27.68       25.70      3.08 o 
   0   8   1      532.69      521.81     39.00 o 
   1   8   1      486.80      530.21     38.02 o 
   2   8   1      230.21      213.50     15.83 o 
   3   8   1      254.59      251.53     19.05 o 
   4   8   1       50.98       57.92      5.31 o 
   5   8   1       67.42       62.17      7.86 o 
   6   8   1        3.53        3.70      2.39 o 
   7   8   1       12.56       11.98      2.75 o 
   8   8   1      170.29      192.78     14.28 o 
   9   8   1       16.82       18.15      2.69 o 
  10   8   1        0.72        1.66      2.53 o 
  11   8   1        3.09        6.07      2.56 o 
  12   8   1        4.12        3.40      2.52 o 
 -12   9   1        4.04        2.61      3.69 o 
 -11   9   1       32.55       28.07      4.94 o 
 -10   9   1       24.63       18.40      3.68 o 
  -9   9   1        2.05        2.17      4.96 o 
  -8   9   1        8.62        4.96      3.57 o 
  -7   9   1       46.21       44.94      5.79 o 
  -6   9   1        4.58        6.82      2.91 o 
  -5   9   1       91.22       97.11      8.30 o 
  -4   9   1       23.22       25.75      4.44 o 
  -3   9   1      132.53      127.20     11.17 o 
  -2   9   1       28.61       17.37      3.18 o 
  -1   9   1      170.78      199.39     20.73 o 
   0   9   1      238.00      234.28     15.61 o 
   1   9   1      309.66      323.04     23.88 o 
   2   9   1      142.49      107.43      8.59 o 
   3   9   1       85.64       78.91      6.54 o 
   4   9   1        0.09        0.47      2.26 o 
   5   9   1       27.40       35.45      4.68 o 
   6   9   1       46.50       41.69      4.52 o 
   7   9   1       84.49       92.68      8.99 o 
   8   9   1        7.29       12.24      3.39 o 
   9   9   1       82.58       95.07      9.34 o 
  10   9   1       14.02        9.60      3.46 o 
  11   9   1        8.92        6.60      3.93 o 
  12   9   1        0.59        1.84      2.49 o 
 -11  10   1        0.25       -0.79      3.08 o 
 -10  10   1        4.29        6.11      3.29 o 
  -9  10   1       39.75       37.17      5.01 o 
  -8  10   1       15.67       22.56      3.80 o 
  -7  10   1       28.90       38.05      4.96 o 
  -6  10   1       80.52      103.82     10.99 o 
  -5  10   1      158.14      160.35     21.04 o 
  -4  10   1        1.17       -1.84      4.20 o 
  -3  10   1       55.45       51.16      5.81 o 
  -2  10   1        1.77       -0.20      2.61 o 
  -1  10   1       54.01       64.39     11.85 o 
   0  10   1       52.76       50.98      4.56 o 
   1  10   1       29.02       18.26      3.26 o 
   2  10   1       38.18       37.49      3.66 o 
   3  10   1       70.73       77.69      5.97 o 
   4  10   1       11.03       14.53      3.04 o 
   5  10   1       48.38       47.36      5.47 o 
   6  10   1       14.94       18.48      3.29 o 
   7  10   1       24.00       19.59      3.64 o 
   8  10   1       47.95       53.95      6.71 o 
   9  10   1       46.44       55.30      6.61 o 
  10  10   1        0.70        3.32      3.11 o 
  11  10   1        3.55       -2.51      3.14 o 
 -10  11   1        0.15       -3.00      4.18 o 
  -9  11   1       12.99       13.73      3.52 o 
  -8  11   1       11.66       14.41      3.64 o 
  -7  11   1      391.44      340.77     28.27 o 
  -6  11   1        2.06        6.49      3.03 o 
  -5  11   1      209.54      193.51     16.98 o 
  -4  11   1       14.83       14.79      3.64 o 
  -3  11   1        1.80        5.26      2.84 o 
  -2  11   1       25.49       25.08      3.87 o 
  -1  11   1        0.29       -1.78      2.51 o 
   0  11   1        9.59       14.40      1.82 o 
   1  11   1       76.64       68.84      5.37 o 
   2  11   1       12.67        7.51      1.82 o 
   3  11   1        1.12        1.48      1.75 o 
   4  11   1       34.52       31.09      3.59 o 
   5  11   1      237.29      256.62     26.59 o 
   6  11   1      108.86      114.21     10.82 o 
   7  11   1       52.48       49.89      6.14 o 
   8  11   1       57.74       63.28      7.29 o 
   9  11   1      103.55      106.44     10.85 o 
  10  11   1        0.20        4.82      3.39 o 
 -10  12   1        1.18       -0.99      3.08 o 
  -9  12   1       11.04        9.03      3.46 o 
  -8  12   1       61.58       66.58      7.51 o 
  -7  12   1       30.49       23.54      4.42 o 
  -6  12   1      217.48      239.79     20.86 o 
  -5  12   1       52.98       65.74     10.89 o 
  -4  12   1      271.70      246.57     21.20 o 
  -3  12   1      361.90      398.29     41.04 o 
  -2  12   1        3.27        3.69      3.54 o 
  -1  12   1        4.59       -3.64      3.93 o 
   0  12   1      115.10       95.34      8.33 o 
   1  12   1      449.28      418.04     28.74 o 
   2  12   1       30.19       31.56      4.15 o 
   3  12   1        0.23       -0.20      1.54 o 
   4  12   1        1.50        3.26      2.57 o 
   5  12   1       36.88       31.12      3.45 o 
   6  12   1        4.33       -1.42      3.09 o 
   7  12   1       11.52        5.59      9.01 o 
   8  12   1        2.15       -2.84      4.36 o 
   9  12   1       17.79       24.61      3.44 o 
  -8  13   1        0.24        5.92      4.61 o 
  -7  13   1        1.55        7.49      3.61 o 
  -6  13   1       22.34       27.82      6.00 o 
  -5  13   1        0.16       -0.75      3.25 o 
  -4  13   1        7.78        4.81      3.26 o 
  -3  13   1        1.67       -4.04      2.69 o 
  -2  13   1        1.72       -1.78      3.35 o 
  -1  13   1        0.05       -3.41      3.66 o 
   0  13   1       14.40       16.77      4.10 o 
   1  13   1       29.97       30.69      3.06 o 
   2  13   1      118.98      113.13      8.21 o 
   3  13   1        0.11       -0.36      1.97 o 
   4  13   1       12.46       18.45      2.91 o 
   5  13   1       12.14        8.59      2.23 o 
   6  13   1       24.13       35.45      3.97 o 
   7  13   1       27.92       36.92      4.26 o 
   8  13   1       85.18       96.98      8.89 o 
  -7  14   1        4.12        1.13      3.46 o 
  -6  14   1       12.85       10.46      3.81 o 
  -5  14   1       22.58       24.27      6.00 o 
  -4  14   1        1.11       -2.44      3.11 o 
  -3  14   1       12.89       16.12      4.80 o 
  -2  14   1       98.36       86.80     13.90 o 
  -1  14   1       15.55       13.62      3.61 o 
   0  14   1        1.99        1.53      3.04 o 
   1  14   1        1.92        1.72      1.78 o 
   2  14   1        0.06       -1.45      3.25 o 
   3  14   1        8.17        7.88      2.41 o 
   4  14   1        9.27       13.71      2.80 o 
   5  14   1        0.06       -1.04      1.88 o 
   6  14   1        0.13       -1.02      2.23 o 
   7  14   1       16.77       21.26      3.51 o 
  -5  15   1       37.24       46.24      6.36 o 
  -4  15   1        0.36       -0.53      3.70 o 
  -3  15   1        9.02       10.01      4.38 o 
  -2  15   1       10.25       12.92      4.55 o 
  -1  15   1        7.24       12.55      8.29 o 
   0  15   1        6.32        5.95      4.13 o 
   1  15   1       18.15       30.89      6.48 o 
   2  15   1       37.49       50.83      8.16 o 
   3  15   1        2.43        3.11      7.40 o 
   4  15   1       10.74       10.22      2.76 o 
   5  15   1        3.13        3.00      2.45 o 
  -3  16   1        0.42       -1.44      4.38 o 
  -2  16   1        5.97        5.33      4.61 o 
  -1  16   1        1.25       -4.61      3.96 o 
   0  16   1        3.62       10.37     12.44 o 
   1  16   1       17.32       21.45      5.44 o 
   2  16   1        0.03        6.03      5.92 o 
 -14   0   2       17.46       15.37      4.74 o 
 -13   0   2       13.02       14.89      8.88 o 
 -12   0   2     1660.79     1744.93    254.37 o 
 -11   0   2       42.45       52.68      7.32 o 
 -10   0   2        2.07       -1.18      4.15 o 
  -9   0   2        0.32       -4.44      2.96 o 
  -8   0   2      620.31      615.25     61.14 o 
  -7   0   2       23.73       27.15      3.51 o 
  -6   0   2       27.33       24.28      2.84 o 
  -5   0   2       13.48        6.78      1.62 o 
  -4   0   2     6728.33     6819.13    428.39 o 
  -3   0   2     1769.19     1744.42    109.96 o 
  -2   0   2     6672.95     6314.38    395.76 o 
  -1   0   2      121.72      110.92     16.58 o 
   0   0   2     1476.98     1383.76    148.67 o 
   1   0   2       39.95       45.96      2.92 o 
   2   0   2    61835.86    54038.63   2938.25 o 
   3   0   2     2873.15     2730.12    163.51 o 
   4   0   2       42.95       34.77      2.55 o 
   5   0   2      412.07      489.12     31.37 o 
   6   0   2      570.77      606.39     43.76 o 
   7   0   2      201.87      196.85     16.93 o 
   8   0   2      128.44      135.83     11.84 o 
   9   0   2       92.98       94.72      8.63 o 
  10   0   2       26.31       17.92      2.92 o 
  11   0   2        5.71        4.18      2.15 o 
  12   0   2        4.10        0.37      2.43 o 
  13   0   2        5.86        9.48      3.03 o 
  14   0   2       40.64       43.43      5.91 o 
 -14   1   2        4.21        8.47      4.02 o 
 -13   1   2      119.88      120.17      9.83 o 
 -12   1   2        0.08       -3.23      2.50 o 
 -11   1   2       21.93       21.29      3.29 o 
 -10   1   2      394.35      415.76     29.46 o 
  -9   1   2        7.18        6.49      1.99 o 
  -8   1   2        0.45        1.73      1.29 o 
  -7   1   2        1.95        2.27      1.31 o 
  -6   1   2        0.02       -0.80      0.83 o 
  -5   1   2      216.57      284.68     13.51 o 
  -4   1   2      102.24       88.55      4.22 o 
  -3   1   2        1.50        0.56      0.51 o 
  -2   1   2     2378.91     2159.62    101.03 o 
  -1   1   2      111.98      109.00      6.44 o 
   0   1   2        2.16        3.67      0.52 o 
   1   1   2      921.52      798.46     37.99 o 
   2   1   2    51602.65    45133.25   1822.13 o 
   3   1   2     6718.62     7206.11    292.10 o 
   4   1   2      132.31      153.05      6.51 o 
   5   1   2      195.19      190.78      8.75 o 
   6   1   2        0.46       -1.18      0.79 o 
   7   1   2      109.06      105.49      6.02 o 
   8   1   2        7.86        6.36      1.39 o 
   9   1   2       35.13       40.85      2.92 o 
  10   1   2        0.00       -1.15      1.42 o 
  11   1   2        1.25       -1.03      1.35 o 
  12   1   2        6.11        5.84      1.85 o 
  13   1   2        0.95        1.50      1.71 o 
  14   1   2       12.07       11.94      2.79 o 
 -14   2   2        8.66        8.19      3.16 o 
 -13   2   2        8.28        8.34      3.25 o 
 -12   2   2      178.07      193.12     17.78 o 
 -11   2   2      209.63      196.68     16.43 o 
 -10   2   2      144.72      172.79     12.07 o 
  -9   2   2        0.63        0.78      1.36 o 
  -8   2   2      242.95      225.10     16.21 o 
  -7   2   2      236.81      243.84     15.08 o 
  -6   2   2     1816.22     1939.39    119.03 o 
  -5   2   2        2.05        1.02      1.01 o 
  -4   2   2     1921.82     1928.79    100.62 o 
  -3   2   2      134.28      136.38      7.28 o 
  -2   2   2     4295.56     4462.38    222.09 o 
  -1   2   2     1020.22      973.76     51.44 o 
   0   2   2     2092.98     2045.94     91.93 o 
   1   2   2     5460.29     4969.53    201.61 o 
   2   2   2     1000.69      926.82     36.12 o 
   3   2   2     1408.11     1383.28     59.00 o 
   4   2   2       99.95       96.09      4.52 o 
   5   2   2       40.25       41.87      2.18 o 
   6   2   2       61.21       68.58      4.71 o 
   7   2   2       71.23       80.01      5.57 o 
   8   2   2       28.37       30.39      2.26 o 
   9   2   2      143.48      135.90      8.36 o 
  10   2   2        7.00        4.44      1.37 o 
  11   2   2        2.97        3.54      1.40 o 
  12   2   2       13.21       14.21      2.43 o 
  13   2   2        0.02       -1.25      1.71 o 
 -14   3   2        0.05       -3.31      2.34 o 
 -13   3   2       14.14       12.99      3.06 o 
 -12   3   2       74.08       66.16      6.20 o 
 -11   3   2        2.85        1.97      2.14 o 
 -10   3   2       61.03       68.62      5.29 o 
  -9   3   2      159.57      156.76     12.06 o 
  -8   3   2       51.62       57.12      4.05 o 
  -7   3   2      401.72      365.62     25.21 o 
  -6   3   2        5.22        3.36      1.71 o 
  -5   3   2        1.52        9.78      1.56 o 
  -4   3   2      178.30      187.03     10.00 o 
  -3   3   2       90.66       88.45      4.95 o 
  -2   3   2     2448.46     2401.54    125.74 o 
  -1   3   2      970.84      888.24     43.54 o 
   0   3   2      218.26      251.23     11.50 o 
   1   3   2     1900.80     1817.98     81.24 o 
   2   3   2       12.87       15.11      0.96 o 
   3   3   2     1112.54     1072.45     44.22 o 
   4   3   2       19.58       25.87      1.43 o 
   5   3   2        3.20        1.94      0.76 o 
   6   3   2      409.22      348.21     18.82 o 
   7   3   2      259.96      243.96     13.27 o 
   8   3   2       83.12       90.10      5.30 o 
   9   3   2      101.63       98.81      5.77 o 
  10   3   2       14.58       16.95      1.98 o 
  11   3   2        2.41       -0.42      1.41 o 
  12   3   2       11.71       14.93      2.30 o 
  13   3   2        0.66        1.60      1.71 o 
 -14   4   2        0.03       -1.68      2.49 o 
 -13   4   2       15.06       14.53      3.03 o 
 -12   4   2       84.29       79.26      7.01 o 
 -11   4   2        0.07       -1.39      2.05 o 
 -10   4   2       87.09       88.45      7.17 o 
  -9   4   2       41.06       30.80      3.87 o 
  -8   4   2       32.09       35.41      3.85 o 
  -7   4   2       54.53       56.12      4.74 o 
  -6   4   2      276.46      287.52     21.13 o 
  -5   4   2     4035.74     3906.47    276.47 o 
  -4   4   2        1.51       -0.62      1.15 o 
  -3   4   2     1661.96     1852.32    103.81 o 
  -2   4   2      320.13      342.05     19.38 o 
  -1   4   2      109.33       96.87      5.24 o 
   0   4   2       38.47       47.42      2.45 o 
   1   4   2      563.71      565.98     27.99 o 
   2   4   2     1687.00     1579.02     73.64 o 
   3   4   2      257.93      303.00     13.74 o 
   4   4   2       90.43       94.05      4.67 o 
   5   4   2       93.45       77.05      5.88 o 
   6   4   2        4.73       10.22      1.23 o 
   7   4   2      101.97       93.95      5.96 o 
   8   4   2        0.00       -1.43      0.95 o 
   9   4   2       26.95       26.97      2.23 o 
  10   4   2       87.53       83.10      6.65 o 
  11   4   2        2.03        2.48      1.45 o 
  12   4   2        1.24        1.16      1.90 o 
  13   4   2        0.28        1.30      2.05 o 
 -14   5   2        0.10       -2.06      2.40 o 
 -13   5   2       41.40       38.70      7.24 o 
 -12   5   2        0.18       -3.31      2.21 o 
 -11   5   2        1.33       -1.82      2.10 o 
 -10   5   2       26.70       25.02      5.20 o 
  -9   5   2        9.13        6.26      1.72 o 
  -8   5   2        0.28        0.50      1.49 o 
  -7   5   2        4.40        1.78      1.39 o 
  -6   5   2      233.08      231.63     17.22 o 
  -5   5   2      684.44      779.20     62.57 o 
  -4   5   2      705.66      861.30     59.30 o 
  -3   5   2      670.43      690.63     47.16 o 
  -2   5   2      245.25      292.00     15.44 o 
  -1   5   2       33.35       32.07      2.11 o 
   0   5   2     1106.34     1240.48     56.42 o 
   1   5   2       64.64       77.14      3.92 o 
   2   5   2     3346.60     3739.79    170.76 o 
   3   5   2     1152.92     1205.85     57.29 o 
   4   5   2       48.63       44.03      2.82 o 
   5   5   2       18.99       24.38      2.09 o 
   6   5   2        0.01       -0.69      1.03 o 
   7   5   2        1.12        0.61      1.42 o 
   8   5   2        0.55        0.74      1.20 o 
   9   5   2      298.96      290.83     17.21 o 
  10   5   2       49.85       49.32      3.80 o 
  11   5   2        4.40        3.09      1.65 o 
  12   5   2        2.70        4.38      1.78 o 
  13   5   2        3.26        4.62      1.88 o 
 -13   6   2        3.31        0.10      2.56 o 
 -12   6   2       66.83       65.31      6.21 o 
 -11   6   2        3.82        6.16      2.95 o 
 -10   6   2        9.32        7.93      3.42 o 
  -9   6   2       27.13       27.87      3.13 o 
  -8   6   2        0.75       -0.69      1.53 o 
  -7   6   2       57.36       70.25      5.92 o 
  -6   6   2        2.90        2.40      1.80 o 
  -5   6   2      104.12      111.51      9.80 o 
  -4   6   2       43.63       43.56      4.45 o 
  -3   6   2        3.16        5.58      1.68 o 
  -2   6   2      855.06      841.34     58.11 o 
  -1   6   2      248.16      229.50     16.14 o 
   0   6   2        2.17        0.83      1.01 o 
   1   6   2        0.40       -0.72      1.01 o 
   2   6   2      873.70      961.61     47.15 o 
   3   6   2        0.30        0.73      0.95 o 
   4   6   2      117.39      123.92      7.23 o 
   5   6   2        8.35       11.64      1.76 o 
   6   6   2       33.62       37.16      2.87 o 
   7   6   2        9.23        9.89      1.62 o 
   8   6   2       76.10       62.39      5.06 o 
   9   6   2        6.09        7.10      1.51 o 
  10   6   2        0.64        1.40      1.63 o 
  11   6   2        0.41        0.94      1.48 o 
  12   6   2        4.70        6.36      2.02 o 
  13   6   2        1.35       -0.67      1.89 o 
 -13   7   2        4.51        7.45      2.99 o 
 -12   7   2        0.69        2.05      3.22 o 
 -11   7   2       15.20       11.54      3.39 o 
 -10   7   2       12.82       11.60      2.31 o 
  -9   7   2        1.59        2.37      1.78 o 
  -8   7   2        6.99        7.21      2.59 o 
  -7   7   2        2.03        0.38      2.15 o 
  -6   7   2        3.58       -2.15      2.57 o 
  -5   7   2        0.31       -1.71      3.09 o 
  -4   7   2      111.03      120.54      8.68 o 
  -3   7   2        5.60        7.54      1.24 o 
  -2   7   2       90.48       79.85      7.40 o 
  -1   7   2       25.53       27.30      5.29 o 
   0   7   2        4.72       12.26      1.80 o 
   1   7   2      985.63     1000.74     80.35 o 
   2   7   2      232.59      236.18     14.18 o 
   3   7   2       29.20       38.56      3.27 o 
   4   7   2        0.95        1.71      1.19 o 
   5   7   2       93.74       91.01      8.92 o 
   6   7   2        2.11        1.20      1.72 o 
   7   7   2        6.35        4.49      1.40 o 
   8   7   2      116.19      131.13      8.83 o 
   9   7   2      122.18      125.15      7.88 o 
  10   7   2        7.41        4.10      2.11 o 
  11   7   2        3.20        1.63      1.66 o 
  12   7   2        0.00        0.91      2.69 o 
 -12   8   2        0.74       -3.85      2.57 o 
 -11   8   2       19.79       13.23      3.52 o 
 -10   8   2       22.55       25.05      3.05 o 
  -9   8   2        1.62        1.12      1.96 o 
  -8   8   2       27.25       28.20      4.98 o 
  -7   8   2       70.72       75.15     12.74 o 
  -6   8   2      749.30      682.22     55.51 o 
  -5   8   2      948.35      860.01     82.21 o 
  -4   8   2      121.16      139.69     12.31 o 
  -3   8   2        0.32       -0.25      1.72 o 
  -2   8   2      151.31      133.12     16.92 o 
  -1   8   2       26.47       27.23      4.04 o 
   0   8   2      205.51      221.45     18.57 o 
   1   8   2       86.07       82.07      6.62 o 
   2   8   2       49.50       52.09      3.63 o 
   3   8   2      471.39      500.98     32.37 o 
   4   8   2       10.31        8.97      1.65 o 
   5   8   2      145.52      144.67     11.36 o 
   6   8   2       45.76       53.09      4.42 o 
   7   8   2       45.79       54.96      5.90 o 
   8   8   2       96.56      111.22      8.86 o 
   9   8   2        7.91       11.60      2.35 o 
  10   8   2      121.93      134.86     10.88 o 
  11   8   2        8.52       10.09      2.16 o 
  12   8   2        2.30        3.98      2.37 o 
 -12   9   2        3.32        3.84      4.54 o 
 -11   9   2        0.49       -1.71      2.81 o 
 -10   9   2        6.80        6.78      2.33 o 
  -9   9   2        5.88        4.93      3.08 o 
  -8   9   2        2.83        2.70      2.34 o 
  -7   9   2       31.50       33.11      4.79 o 
  -6   9   2      702.82      645.24     62.75 o 
  -5   9   2      338.38      365.48     28.34 o 
  -4   9   2     1111.82     1194.59    117.68 o 
  -3   9   2        3.47       -2.85      2.34 o 
  -2   9   2       41.51       46.58      5.01 o 
  -1   9   2       13.89       10.03      3.48 o 
   0   9   2      298.66      319.40     26.44 o 
   1   9   2       11.98        4.52      1.74 o 
   2   9   2       21.33       18.73      2.58 o 
   3   9   2        9.11        8.91      1.50 o 
   4   9   2        2.40        0.37      1.28 o 
   5   9   2       16.25       16.31      2.16 o 
   6   9   2       51.30       53.78      4.91 o 
   7   9   2       57.95       60.65      5.22 o 
   8   9   2        0.12        4.16      2.12 o 
   9   9   2      376.14      390.82     28.20 o 
  10   9   2      119.37      131.14      9.51 o 
  11   9   2        5.66        3.07      2.13 o 
 -11  10   2        4.91        2.06      2.79 o 
 -10  10   2       46.21       49.92      5.09 o 
  -9  10   2        8.34        8.34      3.14 o 
  -8  10   2       45.06       59.29     12.24 o 
  -7  10   2        0.32       -4.23      2.82 o 
  -6  10   2      363.47      356.20     29.52 o 
  -5  10   2     1878.91     1660.91    163.75 o 
  -4  10   2      105.20       94.74      9.11 o 
  -3  10   2      107.64       90.48     13.99 o 
  -2  10   2       12.98        4.74      2.57 o 
  -1  10   2      125.76      114.48     11.13 o 
   0  10   2       18.71       21.75      5.34 o 
   1  10   2        9.24       12.17      2.57 o 
   2  10   2       67.57       70.27      6.78 o 
   3  10   2      101.20      104.34      7.52 o 
   4  10   2      195.58      187.58     13.03 o 
   5  10   2       28.59       34.26      3.49 o 
   6  10   2       74.89       83.02      7.00 o 
   7  10   2       13.15       14.82      2.45 o 
   8  10   2       79.53       83.02      7.98 o 
   9  10   2       44.17       44.34      4.55 o 
  10  10   2      119.00      147.56     11.67 o 
 -10  11   2        0.96        4.52      3.42 o 
  -9  11   2        8.26        6.31      3.04 o 
  -8  11   2        0.50        0.86      3.04 o 
  -7  11   2        0.05        2.36      3.35 o 
  -6  11   2        0.01        3.33      2.91 o 
  -5  11   2       49.46       50.16      5.92 o 
  -4  11   2      175.36      162.12     14.59 o 
  -3  11   2        7.23       -0.79      3.44 o 
  -2  11   2      137.49      132.38     23.39 o 
  -1  11   2       65.03       50.47     11.55 o 
   0  11   2        2.48        2.43      1.72 o 
   1  11   2       10.67        5.46      2.05 o 
   2  11   2        5.08        4.76      1.81 o 
   3  11   2        8.59        5.38      3.50 o 
   4  11   2       19.35       20.90      2.81 o 
   5  11   2       66.52       55.01      5.11 o 
   6  11   2        7.84        4.57      2.09 o 
   7  11   2        2.80       -2.57      3.65 o 
   8  11   2       28.95       27.44      3.48 o 
   9  11   2      137.58      167.96     12.77 o 
  10  11   2       38.14       46.12      4.86 o 
  -9  12   2        9.81       17.82      3.98 o 
  -8  12   2        1.98        6.58      3.46 o 
  -7  12   2        0.46       -4.04      2.69 o 
  -6  12   2       65.70       57.77      6.59 o 
  -5  12   2        0.09        5.45      3.46 o 
  -4  12   2      298.10      276.00     29.31 o 
  -3  12   2       34.47       42.99      8.18 o 
  -2  12   2        0.55       -4.38      2.92 o 
  -1  12   2      243.87      195.52     24.13 o 
   0  12   2       16.80       19.60      3.50 o 
   1  12   2        8.74        6.69      2.06 o 
   2  12   2        1.65        2.27      1.99 o 
   3  12   2        2.99        2.54      1.84 o 
   4  12   2        0.78        1.86      1.82 o 
   5  12   2        0.96        2.49      2.09 o 
   6  12   2        4.10        0.46      2.08 o 
   7  12   2        0.01       -1.50      1.88 o 
   8  12   2        4.38        4.52      3.76 o 
   9  12   2       35.32       43.03      4.73 o 
  -8  13   2        0.43        0.61      3.11 o 
  -7  13   2        2.59       -1.50      4.26 o 
  -6  13   2        1.13        3.25      4.12 o 
  -5  13   2        4.34        4.26      3.37 o 
  -4  13   2        8.55        9.41      3.61 o 
  -3  13   2        2.68        4.55      4.56 o 
  -2  13   2       34.15       32.50      5.82 o 
  -1  13   2       11.29       16.84      3.81 o 
   0  13   2        1.23        0.85      2.92 o 
   1  13   2        4.27        1.60      1.88 o 
   2  13   2       37.08       29.66      3.69 o 
   3  13   2       16.64       14.76      2.98 o 
   4  13   2        0.03        3.55      2.93 o 
   5  13   2       46.01       48.35      5.13 o 
   6  13   2       11.02        9.88      2.49 o 
   7  13   2        4.00        0.74      2.11 o 
   8  13   2       16.24       16.18      3.00 o 
  -7  14   2        0.14       -1.51      3.33 o 
  -6  14   2       13.23       14.26      3.87 o 
  -5  14   2       23.91       27.12      7.43 o 
  -4  14   2        0.03       -0.46      3.52 o 
  -3  14   2        0.01       -4.14      2.76 o 
  -2  14   2       10.85       11.82      3.64 o 
  -1  14   2       22.27       22.47      6.99 o 
   0  14   2        2.03       -0.96      2.86 o 
   1  14   2       23.08       27.50      3.46 o 
   2  14   2       80.80       81.62      7.29 o 
   3  14   2        9.26       11.15      2.45 o 
   4  14   2        2.37        2.77      2.98 o 
   5  14   2       10.51       12.06      2.80 o 
   6  14   2       10.01        8.38      4.19 o 
  -5  15   2        0.42        5.41      3.68 o 
  -4  15   2        2.51        4.52      3.68 o 
  -3  15   2        0.65        4.67      6.22 o 
  -2  15   2        1.60        3.28      3.73 o 
  -1  15   2        7.46        2.14      3.17 o 
   0  15   2       14.00       11.76      3.87 o 
   1  15   2        2.36        5.07      3.52 o 
   2  15   2       43.87       45.72      7.50 o 
   3  15   2       34.51       31.64      6.24 o 
   4  15   2       30.95       49.68      5.88 o 
  -2  16   2        0.00        1.24      5.33 o 
  -1  16   2        0.93       -0.41      3.96 o 
   0  16   2       17.62       19.30      8.29 o 
   1  16   2       16.33       22.63      5.40 o 
 -14   1   3        0.43       -3.33      2.22 o 
 -13   1   3        3.66        6.16      2.58 o 
 -12   1   3      197.01      227.34     16.80 o 
 -11   1   3      372.18      422.28     30.06 o 
 -10   1   3       38.52       38.71      3.99 o 
  -9   1   3       14.88       16.29      2.08 o 
  -8   1   3      153.69      158.90     10.74 o 
  -7   1   3        0.43       -0.47      1.03 o 
  -6   1   3        9.91        5.95      1.05 o 
  -5   1   3      382.49      442.00     20.79 o 
  -4   1   3        2.31        3.00      0.67 o 
  -3   1   3        2.42        0.79      0.53 o 
  -2   1   3      376.42      394.04     20.96 o 
  -1   1   3      196.55      217.43     16.95 o 
   0   1   3        3.43        5.94      1.28 o 
   1   1   3      358.96      301.82     14.12 o 
   2   1   3     2519.44     2314.26    102.42 o 
   3   1   3     2877.26     3139.77    128.07 o 
   4   1   3     1793.13     1753.51     76.59 o 
   5   1   3      132.85      165.80      7.42 o 
   6   1   3       70.00       72.40      3.52 o 
   7   1   3        2.36        1.07      1.13 o 
   8   1   3       37.87       39.30      3.18 o 
   9   1   3       24.33       20.63      2.49 o 
  10   1   3      138.42      140.49      8.10 o 
  11   1   3        0.06       -0.63      1.77 o 
  12   1   3        3.20        5.45      1.66 o 
  13   1   3        5.99        1.14      1.83 o 
 -14   2   3        3.61        5.42      2.73 o 
 -13   2   3        0.00        3.00      2.39 o 
 -12   2   3        1.35       -1.40      2.05 o 
 -11   2   3      200.93      203.99     15.25 o 
 -10   2   3        0.32        2.79      1.70 o 
  -9   2   3      324.73      382.40     24.81 o 
  -8   2   3        3.16        5.98      1.43 o 
  -7   2   3        2.10        3.99      1.29 o 
  -6   2   3       66.73      129.97     10.64 o 
  -5   2   3      148.69      174.97      8.30 o 
  -4   2   3     1611.15     1809.64     93.86 o 
  -3   2   3        1.93        2.92      0.60 o 
  -2   2   3      271.99      281.43     13.21 o 
  -1   2   3       41.20       60.51      4.24 o 
   0   2   3     2253.91     2128.49    125.39 o 
   1   2   3        3.03        1.16      0.77 o 
   2   2   3       46.85       44.33      1.99 o 
   3   2   3      316.51      348.50     15.28 o 
   4   2   3      300.90      350.22     15.21 o 
   5   2   3      490.47      557.53     26.89 o 
   6   2   3       30.74       41.70      2.73 o 
   7   2   3       47.66       45.05      3.11 o 
   8   2   3       20.70       22.43      2.04 o 
   9   2   3        4.81        5.82      1.44 o 
  10   2   3       12.92       13.48      1.90 o 
  11   2   3       58.45       59.44      4.41 o 
  12   2   3        0.05        1.26      1.68 o 
  13   2   3        1.54        1.48      1.87 o 
 -14   3   3        0.00       -0.35      2.40 o 
 -13   3   3        0.47       -0.71      2.91 o 
 -12   3   3        0.02        3.72      2.43 o 
 -11   3   3        0.47       -1.05      2.21 o 
 -10   3   3       77.27       86.37      7.10 o 
  -9   3   3       65.69       63.09      6.31 o 
  -8   3   3       79.65       81.05      5.85 o 
  -7   3   3       46.00       41.25      3.23 o 
  -6   3   3       25.49       24.02      2.91 o 
  -5   3   3      372.57      421.15     25.85 o 
  -4   3   3     6342.59     7048.38    433.37 o 
  -3   3   3     2327.68     2467.12    129.61 o 
  -2   3   3      272.59      338.08     17.91 o 
  -1   3   3        1.31        1.20      0.53 o 
   0   3   3      192.06      181.29      8.76 o 
   1   3   3      588.07      604.24     26.15 o 
   2   3   3      376.92      408.21     16.26 o 
   3   3   3     2098.12     2210.91     96.41 o 
   4   3   3       38.59       32.02      1.88 o 
   5   3   3      296.01      264.77     12.31 o 
   6   3   3       79.68       86.11      5.44 o 
   7   3   3        0.22        0.29      1.11 o 
   8   3   3       55.16       56.00      3.96 o 
   9   3   3        0.13        0.40      1.35 o 
  10   3   3      206.27      181.39     11.74 o 
  11   3   3       19.00       19.65      2.58 o 
  12   3   3       14.33       16.35      2.24 o 
  13   3   3        0.01        3.71      1.76 o 
 -14   4   3        0.01       -1.76      2.64 o 
 -13   4   3       18.54       18.53      4.14 o 
 -12   4   3        0.11       -2.47      2.10 o 
 -11   4   3       13.75       12.78      3.35 o 
 -10   4   3      233.82      252.44     18.28 o 
  -9   4   3        8.70        7.48      1.71 o 
  -8   4   3        0.00       -1.86      1.24 o 
  -7   4   3       56.68       45.44      3.92 o 
  -6   4   3       32.13       23.86      3.33 o 
  -5   4   3      261.13      262.46     16.87 o 
  -4   4   3     1209.12     1425.41     89.55 o 
  -3   4   3        7.35       11.05      1.51 o 
  -2   4   3      116.11      116.96      6.38 o 
  -1   4   3      413.69      432.84     20.69 o 
   0   4   3        3.50        1.81      0.64 o 
   1   4   3        5.71        5.49      0.75 o 
   2   4   3        1.59        2.22      0.64 o 
   3   4   3      890.29      895.72     39.18 o 
   4   4   3        1.04        0.09      0.74 o 
   5   4   3       61.55       64.41      4.00 o 
   6   4   3       55.10       61.24      3.87 o 
   7   4   3       17.54       16.66      1.83 o 
   8   4   3       16.93       16.00      1.90 o 
   9   4   3       12.52        6.63      1.56 o 
  10   4   3       12.61       12.23      1.92 o 
  11   4   3       26.80       29.04      3.19 o 
  12   4   3        0.23       -2.37      1.65 o 
  13   4   3        0.49        0.28      1.79 o 
 -13   5   3        0.37       -0.80      2.15 o 
 -12   5   3        3.89       -1.23      2.28 o 
 -11   5   3        0.61        0.92      2.99 o 
 -10   5   3       30.54       24.21      2.79 o 
  -9   5   3        4.46        2.88      1.69 o 
  -8   5   3        2.11       -1.18      1.48 o 
  -7   5   3       27.64       27.18      2.88 o 
  -6   5   3       36.32       44.76      3.85 o 
  -5   5   3      127.75      153.84     14.19 o 
  -4   5   3       56.22       70.41      6.27 o 
  -3   5   3        8.00        5.88      1.33 o 
  -2   5   3       36.55       39.04      2.38 o 
  -1   5   3      235.11      253.65     12.34 o 
   0   5   3       13.34       13.49      1.78 o 
   1   5   3       15.47       13.42      1.00 o 
   2   5   3       34.86       35.43      1.99 o 
   3   5   3      301.92      297.26     13.05 o 
   4   5   3        5.82        4.36      0.90 o 
   5   5   3        6.07        4.52      1.40 o 
   6   5   3       39.20       32.00      2.52 o 
   7   5   3       45.49       54.35      3.70 o 
   8   5   3       27.30       23.59      2.18 o 
   9   5   3       49.59       48.91      3.85 o 
  10   5   3       15.29       15.93      2.02 o 
  11   5   3        3.92        4.61      1.78 o 
  12   5   3        0.00       -2.65      1.77 o 
 -13   6   3        0.87       -3.46      2.91 o 
 -12   6   3       17.40       20.32      3.36 o 
 -11   6   3      156.24      152.81     11.92 o 
 -10   6   3       66.61       62.01      5.56 o 
  -9   6   3       36.59       30.25      3.42 o 
  -8   6   3       61.68       65.23      5.55 o 
  -7   6   3       23.70       21.92      2.73 o 
  -6   6   3       30.44       31.04      3.49 o 
  -5   6   3       28.88       25.32      2.67 o 
  -4   6   3       48.78       54.90      4.66 o 
  -3   6   3      184.46      225.09     14.35 o 
  -2   6   3        7.07        8.92      1.42 o 
  -1   6   3      329.65      343.39     24.21 o 
   0   6   3      520.61      620.09     43.01 o 
   1   6   3       13.27       14.29      1.84 o 
   2   6   3     1128.68     1150.88     60.59 o 
   3   6   3      766.59      863.57     42.75 o 
   4   6   3      610.80      591.89     30.65 o 
   5   6   3       10.52       11.35      1.37 o 
   6   6   3       56.37       48.69      4.04 o 
   7   6   3      115.76      102.37      6.55 o 
   8   6   3        3.99        3.18      1.44 o 
   9   6   3        0.83        0.40      1.46 o 
  10   6   3       26.86       28.17      2.83 o 
  11   6   3        5.77        5.72      1.84 o 
  12   6   3        4.09        4.83      2.15 o 
 -13   7   3        3.54        2.89      2.58 o 
 -12   7   3       42.82       56.87      5.56 o 
 -11   7   3       62.48       67.30      7.06 o 
 -10   7   3       41.11       30.72      5.79 o 
  -9   7   3        4.77        4.67      1.96 o 
  -8   7   3       86.36       87.48      7.25 o 
  -7   7   3        8.47        8.92      2.07 o 
  -6   7   3       10.24        6.12      1.74 o 
  -5   7   3       38.34       43.37      4.07 o 
  -4   7   3        8.54       11.36      1.80 o 
  -3   7   3       86.56       78.47      6.21 o 
  -2   7   3       83.19       86.04      6.84 o 
  -1   7   3        0.11       -0.81      1.18 o 
   0   7   3       84.59       71.26      5.87 o 
   1   7   3       46.05       42.12      4.69 o 
   2   7   3       70.67       74.01      5.02 o 
   3   7   3      605.74      621.11     37.75 o 
   4   7   3      207.28      221.60     13.64 o 
   5   7   3       14.36        9.80      1.78 o 
   6   7   3        6.12        5.64      1.40 o 
   7   7   3       32.14       33.58      3.05 o 
   8   7   3       40.41       34.90      3.21 o 
   9   7   3        9.32       16.16      2.63 o 
  10   7   3       38.65       44.19      3.53 o 
  11   7   3        2.30        4.79      1.81 o 
  12   7   3        0.45       -0.89      1.89 o 
 -12   8   3        1.94        3.15      4.09 o 
 -11   8   3       26.56       25.13      4.07 o 
 -10   8   3       15.17       13.14      3.25 o 
  -9   8   3       86.93       66.68      5.99 o 
  -8   8   3       79.94       94.59      7.77 o 
  -7   8   3       33.77       29.40      3.26 o 
  -6   8   3      159.64      134.59     10.50 o 
  -5   8   3      135.56      129.63     11.52 o 
  -4   8   3      825.62      933.54     61.43 o 
  -3   8   3       61.61       55.63      4.95 o 
  -2   8   3        4.22        9.00      2.60 o 
  -1   8   3        6.51        4.66      1.92 o 
   0   8   3       58.24       50.38      7.52 o 
   1   8   3       18.88       32.75      5.61 o 
   2   8   3       59.77       57.78      4.05 o 
   3   8   3       58.97       55.99      3.68 o 
   4   8   3       83.52       90.96      6.14 o 
   5   8   3       57.93       53.59      4.55 o 
   6   8   3       65.01       62.92      5.31 o 
   7   8   3        1.61       -2.37      2.84 o 
   8   8   3       41.54       51.72      4.34 o 
   9   8   3       10.15       14.33      2.35 o 
  10   8   3       18.56       18.80      3.12 o 
  11   8   3       35.36       51.72      4.11 o 
 -12   9   3        0.97        2.21      3.18 o 
 -11   9   3        2.35        2.37      3.49 o 
 -10   9   3       17.79       19.26      3.06 o 
  -9   9   3        2.87        4.07      2.08 o 
  -8   9   3        4.79        5.69      1.95 o 
  -7   9   3       74.58       71.12      6.22 o 
  -6   9   3        0.38       -2.32      1.55 o 
  -5   9   3       28.46       29.56      3.20 o 
  -4   9   3      240.61      250.34     18.49 o 
  -3   9   3       55.83       67.30      6.72 o 
  -2   9   3       61.16       57.00     11.20 o 
  -1   9   3        3.82        0.59      2.23 o 
   0   9   3       57.48       45.54      5.99 o 
   1   9   3      117.10      122.40     14.87 o 
   2   9   3      175.46      182.97     12.91 o 
   3   9   3      220.82      237.68     16.53 o 
   4   9   3      105.98      110.89      7.01 o 
   5   9   3      148.51      134.53     10.20 o 
   6   9   3        0.33        2.15      1.59 o 
   7   9   3       20.67       23.16      3.50 o 
   8   9   3        4.11        8.29      1.94 o 
   9   9   3        3.33       -0.09      1.82 o 
  10   9   3        0.02        0.19      2.04 o 
  11   9   3        7.06        8.89      2.78 o 
 -11  10   3        0.03        0.39      3.16 o 
 -10  10   3       15.43       14.09      2.94 o 
  -9  10   3        1.30        2.22      2.65 o 
  -8  10   3       13.14       14.27      2.99 o 
  -7  10   3        7.29        0.37      2.34 o 
  -6  10   3        0.32       -3.20      2.14 o 
  -5  10   3       35.06       35.20      4.13 o 
  -4  10   3      159.79      166.58     14.90 o 
  -3  10   3      349.57      372.52     37.90 o 
  -2  10   3        2.44       -1.18      2.65 o 
  -1  10   3        1.23       -1.02      2.22 o 
   0  10   3       33.27       37.35      4.50 o 
   1  10   3       11.40        9.96      2.36 o 
   2  10   3        8.07        3.57      1.50 o 
   3  10   3       10.51       13.46      1.65 o 
   4  10   3        7.44       10.10      2.08 o 
   5  10   3        1.91        2.54      1.84 o 
   6  10   3        3.54        1.76      1.69 o 
   7  10   3        1.39        2.79      1.96 o 
   8  10   3        0.58       -0.38      3.04 o 
   9  10   3       26.03       36.72      3.63 o 
  10  10   3        4.78        5.19      3.18 o 
 -10  11   3        3.93       10.75      2.83 o 
  -9  11   3        2.33        4.58      2.50 o 
  -8  11   3       15.02       19.72      3.19 o 
  -7  11   3        6.98        5.25      2.92 o 
  -6  11   3      142.33      139.59     12.88 o 
  -5  11   3      120.38      111.32     10.36 o 
  -4  11   3      294.80      297.53     25.07 o 
  -3  11   3      132.11      129.67     11.85 o 
  -2  11   3       13.19       13.24      3.22 o 
  -1  11   3      218.48      216.47     29.11 o 
   0  11   3        9.06        8.67      4.84 o 
   1  11   3       15.87       11.85      2.34 o 
   2  11   3        5.74        3.23      1.75 o 
   3  11   3      114.10      101.77      7.30 o 
   4  11   3        3.40        1.90      1.36 o 
   5  11   3        1.74       -1.40      1.64 o 
   6  11   3        0.23       -2.03      1.88 o 
   7  11   3       62.23       71.42      7.54 o 
   8  11   3       13.27       12.32      4.10 o 
   9  11   3        1.92        3.07      2.07 o 
  -9  12   3       11.55       11.80      2.77 o 
  -8  12   3       30.68       36.70      5.24 o 
  -7  12   3       77.27       85.33      8.77 o 
  -6  12   3       23.11       24.86      4.30 o 
  -5  12   3       91.59      105.18     13.90 o 
  -4  12   3      118.90      136.09     12.53 o 
  -3  12   3        3.31       -3.97      2.65 o 
  -2  12   3      122.96       96.43     13.85 o 
  -1  12   3       76.22       92.13     10.95 o 
   0  12   3        1.83       -2.02      2.71 o 
   1  12   3        4.63        2.15      2.08 o 
   2  12   3        4.36        2.10      1.91 o 
   3  12   3        1.51        1.19      1.96 o 
   4  12   3       74.00       90.41      7.82 o 
   5  12   3       17.57       17.03      3.01 o 
   6  12   3        1.98        0.67      2.48 o 
   7  12   3        9.12       15.65      2.77 o 
   8  12   3       18.21       28.44      4.45 o 
  -8  13   3        3.54        4.78      3.29 o 
  -7  13   3        1.08       -3.83      2.84 o 
  -6  13   3       11.28        5.90      3.49 o 
  -5  13   3       25.99       28.04      4.72 o 
  -4  13   3       25.40       20.57      4.07 o 
  -3  13   3       64.36       69.75     14.97 o 
  -2  13   3       83.56       77.55      9.83 o 
  -1  13   3       20.18       16.98      3.87 o 
   0  13   3        7.36       13.23      3.74 o 
   1  13   3        3.29        1.11      2.06 o 
   2  13   3        3.49        4.85      2.48 o 
   3  13   3       80.51       95.66      8.09 o 
   4  13   3       52.98       56.06      5.38 o 
   5  13   3        1.51        0.50      2.35 o 
   6  13   3        0.58       -2.37      1.99 o 
   7  13   3        9.08        9.72      2.72 o 
  -6  14   3        0.03       -1.70      3.75 o 
  -5  14   3        0.54        2.24      3.26 o 
  -4  14   3        0.10       -0.62      3.34 o 
  -3  14   3        0.18       -1.93      2.92 o 
  -2  14   3       22.49       19.25      4.22 o 
  -1  14   3        6.42        4.57      5.76 o 
   0  14   3        5.50        1.68      3.22 o 
   1  14   3        0.46       -3.17      2.92 o 
   2  14   3        7.45       11.60      2.66 o 
   3  14   3        3.90        5.43      2.43 o 
   4  14   3        1.03        3.53      2.26 o 
   5  14   3        0.37       -2.38      2.27 o 
   6  14   3        2.11        4.23      2.49 o 
  -4  15   3       17.32       16.70      5.14 o 
  -3  15   3       17.94       21.27      5.22 o 
  -2  15   3       13.18       12.40      4.15 o 
  -1  15   3       43.01       58.72     10.91 o 
   0  15   3       67.99       74.53      8.53 o 
   1  15   3       10.26        9.73      3.84 o 
   2  15   3        2.18        0.91      3.37 o 
   3  15   3       24.52       39.11      5.81 o 
 -14   0   4        0.01       -3.96      3.85 o 
 -13   0   4        7.29        5.92      5.33 o 
 -12   0   4        5.90        7.91      3.55 o 
 -11   0   4      349.05      382.17     52.12 o 
 -10   0   4     1437.53     1446.78    141.97 o 
  -9   0   4      174.25      163.57     19.54 o 
  -8   0   4      725.66      650.15     63.66 o 
  -7   0   4       71.96       70.78      7.96 o 
  -6   0   4     1334.67     1442.92    115.01 o 
  -5   0   4       24.44       22.43      1.90 o 
  -4   0   4      239.01      270.97     17.41 o 
  -3   0   4     1327.05     1136.57     93.28 o 
  -2   0   4     1591.14     1632.09    134.30 o 
  -1   0   4        1.67       -0.59      3.55 o 
   0   0   4       88.54       90.62     15.99 o 
   1   0   4      374.84      284.28     50.34 o 
   2   0   4      301.68      313.26     24.94 o 
   3   0   4       35.47       37.71      3.87 o 
   4   0   4      724.11      619.94     40.76 o 
   5   0   4     5749.47     5992.49    511.27 o 
   6   0   4        5.34        6.32      1.63 o 
   7   0   4       21.17       31.81      3.30 o 
   8   0   4       29.58       37.27      3.78 o 
   9   0   4       59.27       65.15      5.64 o 
  10   0   4       21.46       18.67      3.04 o 
  11   0   4       24.71       26.23      3.64 o 
  12   0   4        5.48        5.46      2.76 o 
  13   0   4        5.31        2.71      3.58 o 
 -14   1   4        2.67        8.10      3.08 o 
 -13   1   4        4.47        2.83      2.34 o 
 -12   1   4        2.15       -1.24      3.69 o 
 -11   1   4       36.16       31.61      3.60 o 
 -10   1   4     1079.74     1207.30     84.03 o 
  -9   1   4      381.23      410.94     28.50 o 
  -8   1   4      196.90      177.78     13.03 o 
  -7   1   4       40.10       40.58      3.27 o 
  -6   1   4       10.24        8.04      1.60 o 
  -5   1   4       14.63       28.37      1.75 o 
  -4   1   4      187.24      224.00     11.28 o 
  -3   1   4      326.14      367.95     21.82 o 
  -2   1   4      229.09      271.60     17.32 o 
  -1   1   4      128.53      114.11     13.61 o 
   0   1   4      738.54      617.98     42.04 o 
   1   1   4      103.62       88.74      6.12 o 
   2   1   4      129.23      148.76      8.85 o 
   3   1   4      421.41      376.28     18.29 o 
   4   1   4     8857.41     8833.73    391.35 o 
   5   1   4      219.34      305.26     13.52 o 
   6   1   4       26.92       26.49      1.82 o 
   7   1   4        5.87        6.58      1.46 o 
   8   1   4       24.27       18.36      2.21 o 
   9   1   4        0.56        0.34      1.36 o 
  10   1   4       19.15       22.05      2.19 o 
  11   1   4        3.19        0.63      1.54 o 
  12   1   4        0.55        3.01      2.08 o 
  13   1   4        0.28       -3.58      2.39 o 
 -14   2   4        5.97        6.20      2.58 o 
 -13   2   4        1.16        5.12      2.50 o 
 -12   2   4        3.11        5.81      2.34 o 
 -11   2   4       14.48       15.00      2.80 o 
 -10   2   4      155.00      164.84     12.51 o 
  -9   2   4      234.71      233.81     17.03 o 
  -8   2   4       87.64       88.35      6.33 o 
  -7   2   4       25.77       28.05      2.47 o 
  -6   2   4      281.93      271.93     17.35 o 
  -5   2   4      145.89      138.13      7.05 o 
  -4   2   4      413.33      413.56     20.41 o 
  -3   2   4      188.27      172.01     13.51 o 
  -2   2   4      447.08      458.62     32.33 o 
  -1   2   4      268.91      265.91     18.42 o 
   0   2   4        1.83        0.61      0.63 o 
   1   2   4      999.95      882.33     57.21 o 
   2   2   4       64.83       61.35      3.65 o 
   3   2   4       84.71      104.72      5.24 o 
   4   2   4      908.35      921.46     44.85 o 
   5   2   4       60.53       53.17      2.91 o 
   6   2   4        0.01       -1.13      1.00 o 
   7   2   4        0.01       -1.24      1.21 o 
   8   2   4       34.22       31.80      2.60 o 
   9   2   4        1.97        4.53      1.48 o 
  10   2   4        1.09       -0.28      1.45 o 
  11   2   4        2.48        2.23      2.60 o 
  12   2   4        0.39        0.06      1.68 o 
 -14   3   4        0.58        3.35      2.45 o 
 -13   3   4        6.19        4.57      2.45 o 
 -12   3   4        3.70        4.50      2.26 o 
 -11   3   4      150.28      160.03     14.19 o 
 -10   3   4        5.66        0.71      2.74 o 
  -9   3   4        4.40        4.68      1.79 o 
  -8   3   4      118.45      125.67      8.41 o 
  -7   3   4        0.55        2.07      1.87 o 
  -6   3   4      134.59      119.76      7.19 o 
  -5   3   4     1210.12     1180.84     66.62 o 
  -4   3   4     1130.61     1213.11     64.20 o 
  -3   3   4     1393.53     1536.69     75.61 o 
  -2   3   4      716.53      841.03     59.72 o 
  -1   3   4      512.50      569.97     35.66 o 
   0   3   4     2809.92     2761.40    162.57 o 
   1   3   4      488.60      488.52     32.04 o 
   2   3   4      203.02      211.39     10.35 o 
   3   3   4     2531.64     2556.76    112.23 o 
   4   3   4      376.28      378.93     20.87 o 
   5   3   4       16.08       19.59      1.56 o 
   6   3   4        2.57        1.32      1.23 o 
   7   3   4        0.08       -1.63      1.09 o 
   8   3   4        0.57        0.56      1.37 o 
   9   3   4        7.16        4.18      1.59 o 
  10   3   4        0.14       -0.76      1.36 o 
  11   3   4        0.71        0.42      1.61 o 
  12   3   4        9.59        8.78      1.94 o 
 -13   4   4        0.37       -2.49      2.09 o 
 -12   4   4        4.36        3.72      2.22 o 
 -11   4   4       22.58       19.93      3.16 o 
 -10   4   4      283.92      277.86     19.99 o 
  -9   4   4        3.84       -0.04      1.56 o 
  -8   4   4      104.48       95.65      6.77 o 
  -7   4   4      189.39      163.43     10.78 o 
  -6   4   4       19.19       22.02      2.10 o 
  -5   4   4        4.81        4.78      1.11 o 
  -4   4   4      274.40      328.31     17.52 o 
  -3   4   4      483.62      547.67     29.14 o 
  -2   4   4      801.06      870.20     45.91 o 
  -1   4   4      522.85      520.64     26.35 o 
   0   4   4       47.55       43.94      2.57 o 
   1   4   4       27.14       33.18      2.19 o 
   2   4   4      210.50      213.04     10.46 o 
   3   4   4        2.38        1.60      0.95 o 
   4   4   4       42.30       39.00      2.31 o 
   5   4   4       12.67       15.69      1.48 o 
   6   4   4        6.75        4.66      1.14 o 
   7   4   4        1.35        0.14      1.11 o 
   8   4   4       21.25       19.89      2.16 o 
   9   4   4       21.24       20.55      2.21 o 
  10   4   4        0.04        2.69      1.59 o 
  11   4   4        8.15        8.74      1.97 o 
  12   4   4       31.12       28.32      3.60 o 
 -13   5   4        0.83        3.29      2.62 o 
 -12   5   4        0.23       -3.14      2.18 o 
 -11   5   4        0.78        1.70      2.21 o 
 -10   5   4      199.11      192.21     12.49 o 
  -9   5   4        0.01       -0.59      1.90 o 
  -8   5   4       16.85       18.33      2.27 o 
  -7   5   4        6.28        2.70      1.51 o 
  -6   5   4        0.21       -1.55      1.21 o 
  -5   5   4        5.85        6.35      1.41 o 
  -4   5   4      258.10      266.06     20.80 o 
  -3   5   4     1243.92     1454.47     82.31 o 
  -2   5   4      197.74      226.97     11.33 o 
  -1   5   4        0.75        0.43      0.65 o 
   0   5   4      125.67      134.56      6.62 o 
   1   5   4       14.57       17.59      1.26 o 
   2   5   4       12.52       11.71      1.12 o 
   3   5   4        4.42        8.80      1.22 o 
   4   5   4      735.62      760.65     37.14 o 
   5   5   4        1.23       -0.50      1.06 o 
   6   5   4       21.41       21.91      2.13 o 
   7   5   4       14.31       10.69      1.56 o 
   8   5   4       26.25       28.38      3.13 o 
   9   5   4        1.03        1.74      1.36 o 
  10   5   4        7.44        3.07      1.84 o 
  11   5   4       27.72       27.17      3.08 o 
  12   5   4        0.22       -1.78      3.02 o 
 -13   6   4       31.49       40.57      5.56 o 
 -12   6   4        0.08        0.62      3.67 o 
 -11   6   4       21.50       17.94      2.94 o 
 -10   6   4       87.83       68.60      5.33 o 
  -9   6   4        6.22        9.27      2.10 o 
  -8   6   4       57.57       52.35      4.72 o 
  -7   6   4       85.06       88.19      7.00 o 
  -6   6   4        8.20        4.59      2.09 o 
  -5   6   4      147.80      156.10     11.73 o 
  -4   6   4       59.87       63.98      4.64 o 
  -3   6   4       22.77       28.26      2.23 o 
  -2   6   4       10.86       10.91      1.25 o 
  -1   6   4      263.85      302.81     16.82 o 
   0   6   4       12.55       15.93      1.54 o 
   1   6   4        0.82        1.17      1.21 o 
   2   6   4      140.34      139.16      7.41 o 
   3   6   4      154.50      135.03      7.32 o 
   4   6   4       72.87       67.16      4.27 o 
   5   6   4      284.99      258.65     14.79 o 
   6   6   4        3.00        1.43      1.30 o 
   7   6   4        6.36        4.80      1.84 o 
   8   6   4        0.42       -2.08      1.39 o 
   9   6   4        8.95       11.64      1.84 o 
  10   6   4        0.13        0.32      1.55 o 
  11   6   4       59.53       71.10      6.56 o 
 -12   7   4        1.73        5.30      2.74 o 
 -11   7   4       17.86       13.89      2.86 o 
 -10   7   4        0.02        1.12      1.84 o 
  -9   7   4        0.20       -0.91      1.88 o 
  -8   7   4        1.98        0.31      1.84 o 
  -7   7   4       82.95       89.20      7.22 o 
  -6   7   4       15.83       18.82      2.64 o 
  -5   7   4      152.50      148.01     11.38 o 
  -4   7   4      347.55      343.08     24.95 o 
  -3   7   4      111.77      139.76      9.34 o 
  -2   7   4      145.32      182.85     10.93 o 
  -1   7   4        0.01       -1.06      0.93 o 
   0   7   4        9.03        9.13      1.28 o 
   1   7   4       85.39       83.56      5.11 o 
   2   7   4        0.46        1.33      1.32 o 
   3   7   4      184.71      158.35     10.29 o 
   4   7   4       13.55       14.87      1.72 o 
   5   7   4       32.26       36.74      2.67 o 
   6   7   4       40.51       36.41      3.75 o 
   7   7   4       55.03       60.86      4.64 o 
   8   7   4        3.48        1.43      1.49 o 
   9   7   4        4.84        5.03      1.82 o 
  10   7   4       61.47       65.72      7.23 o 
  11   7   4        2.75        2.39      1.85 o 
 -12   8   4        1.47       -1.66      2.99 o 
 -11   8   4        1.28        0.22      2.30 o 
 -10   8   4       10.05        9.92      2.58 o 
  -9   8   4       49.25       45.32      4.45 o 
  -8   8   4       37.00       38.15      4.10 o 
  -7   8   4       33.20       31.52      3.53 o 
  -6   8   4        0.53        0.24      1.74 o 
  -5   8   4       21.44       21.22      2.83 o 
  -4   8   4      602.14      586.19     42.25 o 
  -3   8   4       11.96       10.24      1.85 o 
  -2   8   4      127.75      129.16      9.55 o 
  -1   8   4       45.88       46.59      4.20 o 
   0   8   4        3.39        2.67      1.39 o 
   1   8   4       99.24      105.20      8.86 o 
   2   8   4       32.19       28.01      2.50 o 
   3   8   4       12.82        8.07      1.42 o 
   4   8   4        7.11        4.95      1.23 o 
   5   8   4       77.41       77.25      5.05 o 
   6   8   4        5.38        4.93      1.37 o 
   7   8   4        7.10        4.69      1.60 o 
   8   8   4       20.62       20.27      2.68 o 
   9   8   4        6.94        7.06      1.95 o 
  10   8   4        0.92       -0.03      2.60 o 
  11   8   4       47.49       55.58      5.48 o 
 -11   9   4        2.76        3.54      2.69 o 
 -10   9   4        5.17        8.04      2.48 o 
  -9   9   4        3.69        4.82      3.16 o 
  -8   9   4       29.20       28.68      3.47 o 
  -7   9   4       30.90       30.58      3.55 o 
  -6   9   4        2.46       -0.55      1.91 o 
  -5   9   4       65.07       75.38      8.37 o 
  -4   9   4       21.43       16.61      2.96 o 
  -3   9   4     2580.02     2428.73    199.93 o 
  -2   9   4      349.48      375.83     24.15 o 
  -1   9   4        4.65        3.77      2.15 o 
   0   9   4        9.09        8.00      2.49 o 
   1   9   4       34.85       36.90      3.65 o 
   2   9   4      111.90      115.25      9.85 o 
   3   9   4        1.42        2.13      1.54 o 
   4   9   4        0.14       -1.30      1.23 o 
   5   9   4        0.03       -1.54      1.24 o 
   6   9   4       20.36       17.91      2.27 o 
   7   9   4        0.88        2.78      1.59 o 
   8   9   4        8.02        8.93      2.20 o 
   9   9   4        3.90        3.63      1.87 o 
  10   9   4        6.24        4.43      1.97 o 
 -10  10   4        2.90       -0.26      2.22 o 
  -9  10   4        0.85       -1.32      2.14 o 
  -8  10   4       23.28       19.16      2.96 o 
  -7  10   4       35.69       36.27      3.98 o 
  -6  10   4       29.25       34.89      3.90 o 
  -5  10   4        1.82        0.57      2.18 o 
  -4  10   4      369.38      395.78     28.95 o 
  -3  10   4      398.61      388.02     32.03 o 
  -2  10   4      661.31      628.65     51.18 o 
  -1  10   4       66.98       59.25     12.84 o 
   0  10   4       67.42       74.22     11.12 o 
   1  10   4      195.57      212.44     18.24 o 
   2  10   4        2.98        0.90      1.80 o 
   3  10   4        3.53        2.81      1.54 o 
   4  10   4       28.96       26.71      2.56 o 
   5  10   4        0.51       -0.84      1.21 o 
   6  10   4       29.32       28.40      2.92 o 
   7  10   4        7.66        5.05      1.81 o 
   8  10   4       13.92       13.37      2.28 o 
   9  10   4       15.05       16.59      2.53 o 
 -10  11   4        0.33       -0.02      2.58 o 
  -9  11   4        0.02       -1.22      2.21 o 
  -8  11   4       17.15       16.74      2.99 o 
  -7  11   4        8.09       10.28      3.25 o 
  -6  11   4       15.86       19.50      3.16 o 
  -5  11   4        8.41       14.53      2.86 o 
  -4  11   4       78.08       85.25     11.72 o 
  -3  11   4      240.44      232.83     20.05 o 
  -2  11   4      126.67      116.14     12.86 o 
  -1  11   4       34.39       38.55      7.81 o 
   0  11   4        0.51        1.47      2.72 o 
   1  11   4       13.75        8.91      2.76 o 
   2  11   4        6.86        5.53      1.97 o 
   3  11   4        1.43        0.81      1.84 o 
   4  11   4        0.15        1.47      1.68 o 
   5  11   4       25.65       27.39      2.99 o 
   6  11   4       14.24       13.94      2.18 o 
   7  11   4        1.28        2.56      1.69 o 
   8  11   4        0.69        1.53      1.80 o 
  -9  12   4        1.91        2.47      3.05 o 
  -8  12   4        1.06        1.79      3.16 o 
  -7  12   4        1.69        4.47      2.49 o 
  -6  12   4        7.80        6.44      2.45 o 
  -5  12   4       11.74       10.07      3.11 o 
  -4  12   4       15.22       19.77      3.87 o 
  -3  12   4       87.40       82.79     10.78 o 
  -2  12   4       19.41       20.53      4.84 o 
  -1  12   4        1.41        2.26      2.81 o 
   0  12   4       61.89       56.63      8.46 o 
   1  12   4        2.13        1.19      2.49 o 
   2  12   4        0.02        0.56      1.96 o 
   3  12   4        2.01        0.55      1.97 o 
   4  12   4        9.49       17.14      2.83 o 
   5  12   4        0.49        2.70      2.09 o 
   6  12   4        1.52        0.83      2.12 o 
   7  12   4        8.80        9.18      2.11 o 
  -7  13   4       11.97       17.28      3.11 o 
  -6  13   4        0.10       -1.40      2.25 o 
  -5  13   4        0.35       -2.62      2.76 o 
  -4  13   4       27.10       30.42      4.51 o 
  -3  13   4        5.14        0.54      2.95 o 
  -2  13   4       55.92       58.34     11.52 o 
  -1  13   4       19.24       12.16      5.09 o 
   0  13   4       20.69       11.23      3.90 o 
   1  13   4       84.26       83.86      8.86 o 
   2  13   4       16.68       19.66      3.14 o 
   3  13   4        4.36        3.89      2.30 o 
   4  13   4       38.20       39.77      4.64 o 
   5  13   4        4.45        5.10      2.57 o 
   6  13   4        2.75        6.62      3.50 o 
  -6  14   4       13.65       15.84      3.12 o 
  -5  14   4        0.57        1.26      5.43 o 
  -4  14   4        7.23        9.83      3.43 o 
  -3  14   4        3.31        4.24      4.17 o 
  -2  14   4        9.53        8.46      3.52 o 
  -1  14   4        0.11        7.16      5.32 o 
   0  14   4        0.09       -1.87      3.01 o 
   1  14   4        1.20        6.16      3.11 o 
   2  14   4        0.20       -1.87      2.97 o 
   3  14   4       10.95       12.43      2.91 o 
   4  14   4        0.21        3.31      2.47 o 
  -3  15   4       11.26       17.52      4.83 o 
  -2  15   4        0.34        0.85      3.42 o 
  -1  15   4        6.54       10.30      3.68 o 
   0  15   4        7.13        3.70      3.52 o 
   1  15   4        5.58        7.05      3.52 o 
   2  15   4        5.16       -0.99      3.26 o 
 -13   1   5       18.02       24.26      3.32 o 
 -12   1   5        0.27       -2.82      1.91 o 
 -11   1   5       11.57       11.78      2.43 o 
 -10   1   5      313.04      332.36     23.39 o 
  -9   1   5      539.96      559.00     38.72 o 
  -8   1   5        1.18        2.99      2.31 o 
  -7   1   5       44.01       46.44      3.31 o 
  -6   1   5       17.70       20.59      1.54 o 
  -5   1   5        8.69        7.71      1.80 o 
  -4   1   5       39.03       38.46      3.24 o 
  -3   1   5       88.43      103.50      6.52 o 
  -2   1   5      186.52      204.67     14.92 o 
  -1   1   5       41.57       32.21      5.64 o 
   0   1   5       68.61       53.99      5.47 o 
   1   1   5      166.03      187.47     13.47 o 
   2   1   5      472.34      513.13     31.46 o 
   3   1   5       36.60       42.95      2.98 o 
   4   1   5       95.80       85.92      5.10 o 
   5   1   5      426.21      439.90     20.13 o 
   6   1   5       59.51       51.96      2.95 o 
   7   1   5        0.07        0.22      1.15 o 
   8   1   5       74.58       78.60      5.79 o 
   9   1   5        3.85        3.39      1.51 o 
  10   1   5        0.27        0.96      1.50 o 
  11   1   5        1.38        0.00      3.16 o 
  12   1   5        4.97       -0.85      2.64 o 
 -13   2   5        0.38       -0.15      2.15 o 
 -12   2   5        2.42       -1.79      1.84 o 
 -11   2   5        3.15        3.11      1.84 o 
 -10   2   5       87.59       75.79      6.22 o 
  -9   2   5        4.04        1.05      2.74 o 
  -8   2   5      290.70      291.93     20.43 o 
  -7   2   5      307.31      304.90     19.71 o 
  -6   2   5       43.21       42.16      2.95 o 
  -5   2   5      141.57      160.60      8.59 o 
  -4   2   5        5.38        3.14      1.06 o 
  -3   2   5      105.65      102.13      7.57 o 
  -2   2   5       50.52       72.26      5.43 o 
  -1   2   5      214.41      240.59     20.29 o 
   0   2   5      175.66      187.61     13.18 o 
   1   2   5        2.58        1.28      0.72 o 
   2   2   5        5.93        5.87      1.07 o 
   3   2   5        2.95        3.93      1.09 o 
   4   2   5       97.85       93.06      5.55 o 
   5   2   5      127.10      136.65      7.71 o 
   6   2   5      497.43      562.24     28.88 o 
   7   2   5        3.33        2.50      1.36 o 
   8   2   5       12.21        8.58      1.62 o 
   9   2   5        1.30        1.06      1.44 o 
  10   2   5        4.86        4.91      1.63 o 
  11   2   5        0.23        1.98      2.32 o 
  12   2   5       36.87       44.72      4.98 o 
 -13   3   5        7.16        6.29      2.84 o 
 -12   3   5        7.27        5.05      2.10 o 
 -11   3   5        9.04        9.74      2.18 o 
 -10   3   5        0.73        1.63      1.97 o 
  -9   3   5       14.08       15.64      2.10 o 
  -8   3   5      292.03      315.24     20.03 o 
  -7   3   5       77.10       65.06      4.69 o 
  -6   3   5      159.46      170.87     10.00 o 
  -5   3   5       14.97       14.96      1.18 o 
  -4   3   5        3.14        3.01      1.22 o 
  -3   3   5        3.97        3.37      1.23 o 
  -2   3   5     3194.07     3570.79    282.44 o 
  -1   3   5      242.33      244.67     16.16 o 
   0   3   5      103.94      115.22      7.28 o 
   1   3   5        2.48        0.56      0.93 o 
   2   3   5      151.44      148.95      9.54 o 
   3   3   5       54.53       56.28      3.66 o 
   4   3   5        3.08        5.17      0.80 o 
   5   3   5       14.82       13.28      1.38 o 
   6   3   5       17.29       25.97      2.95 o 
   7   3   5       46.63       44.84      3.41 o 
   8   3   5        1.25        0.27      1.50 o 
   9   3   5        0.00       -0.85      1.30 o 
  10   3   5       11.92       14.62      2.32 o 
  11   3   5        0.28       -1.23      2.56 o 
  12   3   5        5.03        5.39      3.50 o 
 -13   4   5        0.75        0.30      2.93 o 
 -12   4   5        2.29        0.93      2.21 o 
 -11   4   5        8.13        5.69      2.14 o 
 -10   4   5        6.17       10.36      2.40 o 
  -9   4   5        2.46        3.11      1.60 o 
  -8   4   5       84.51       89.68      7.13 o 
  -7   4   5       22.76       21.86      2.20 o 
  -6   4   5       47.57       48.43      3.31 o 
  -5   4   5      115.16      128.07      7.61 o 
  -4   4   5        7.35        7.68      1.04 o 
  -3   4   5      103.29      103.51      8.21 o 
  -2   4   5      159.41      162.56     11.87 o 
  -1   4   5      841.61      867.83     56.90 o 
   0   4   5       32.50       30.05      2.24 o 
   1   4   5        2.82        1.84      1.28 o 
   2   4   5        9.72        9.83      1.68 o 
   3   4   5       37.37       42.53      2.69 o 
   4   4   5      104.56      126.35      6.90 o 
   5   4   5      585.48      576.83     29.34 o 
   6   4   5       17.19       21.09      2.18 o 
   7   4   5        2.64       -0.30      1.33 o 
   8   4   5        0.19        1.66      1.39 o 
   9   4   5        1.00        0.72      1.39 o 
  10   4   5        4.93       -1.03      2.91 o 
  11   4   5        0.85       -1.71      2.40 o 
 -13   5   5        1.43       -1.90      3.12 o 
 -12   5   5        4.97        5.78      2.22 o 
 -11   5   5        0.07        3.03      1.96 o 
 -10   5   5        5.04        4.35      1.83 o 
  -9   5   5      147.67      155.04     10.31 o 
  -8   5   5       58.18       54.65      4.17 o 
  -7   5   5       50.47       39.48      3.26 o 
  -6   5   5      152.30      145.14     10.97 o 
  -5   5   5      131.11      124.36      7.51 o 
  -4   5   5        0.07       -0.79      0.82 o 
  -3   5   5      190.06      213.30     11.31 o 
  -2   5   5        9.20       14.15      1.56 o 
  -1   5   5        0.51       -1.14      1.23 o 
   0   5   5        6.94        7.22      1.25 o 
   1   5   5      277.02      280.17     21.44 o 
   2   5   5      141.62      132.50      7.05 o 
   3   5   5       50.86       57.17      3.50 o 
   4   5   5       85.19       81.43      4.78 o 
   5   5   5       53.07       47.74      3.38 o 
   6   5   5       11.00        6.96      1.36 o 
   7   5   5        2.00       -0.21      2.23 o 
   8   5   5        8.41        9.53      2.20 o 
   9   5   5        1.72        3.71      1.60 o 
  10   5   5        2.01        0.55      2.09 o 
  11   5   5        4.97        9.74      2.98 o 
 -12   6   5       11.60       19.81      4.81 o 
 -11   6   5       11.23        5.93      2.26 o 
 -10   6   5       43.87       41.96      4.14 o 
  -9   6   5       28.01       27.18      4.08 o 
  -8   6   5      147.16      130.79      9.45 o 
  -7   6   5        1.35       -1.97      1.31 o 
  -6   6   5       17.79       18.20      2.13 o 
  -5   6   5       32.87       23.16      2.60 o 
  -4   6   5        3.61        2.13      1.62 o 
  -3   6   5       92.28      101.67      6.99 o 
  -2   6   5        1.99       -0.33      0.77 o 
  -1   6   5      421.36      469.07     23.78 o 
   0   6   5       69.88       60.89      3.48 o 
   1   6   5       17.14       16.58      1.47 o 
   2   6   5        1.50        0.26      0.88 o 
   3   6   5        0.70       -0.64      0.98 o 
   4   6   5       67.22       60.80      4.38 o 
   5   6   5        7.03        5.82      1.25 o 
   6   6   5      150.70      140.06      9.90 o 
   7   6   5        7.67        7.58      1.69 o 
   8   6   5       16.74       20.18      2.31 o 
   9   6   5       12.97       16.75      2.67 o 
  10   6   5        0.84        7.85      3.01 o 
  11   6   5       11.32       12.80      4.83 o 
 -12   7   5        0.90       -1.18      4.44 o 
 -11   7   5        1.67        0.94      2.14 o 
 -10   7   5       14.41       19.16      2.52 o 
  -9   7   5      243.78      217.37     16.88 o 
  -8   7   5        0.36       -1.73      1.56 o 
  -7   7   5        0.02       -1.32      1.62 o 
  -6   7   5       28.89       31.31      3.36 o 
  -5   7   5       90.18       93.02      7.51 o 
  -4   7   5       56.63       63.64      5.50 o 
  -3   7   5       57.19       44.57      4.03 o 
  -2   7   5      188.70      214.01     13.45 o 
  -1   7   5        1.68        0.51      1.12 o 
   0   7   5        6.12        2.54      1.39 o 
   1   7   5        1.22        0.72      1.15 o 
   2   7   5        0.41       -1.19      1.04 o 
   3   7   5        0.56       -0.21      1.13 o 
   4   7   5       65.84       57.28      4.33 o 
   5   7   5      217.63      211.66     15.07 o 
   6   7   5        0.20       -0.30      1.50 o 
   7   7   5        4.40        5.50      1.66 o 
   8   7   5       25.40       27.08      3.18 o 
   9   7   5        0.15        2.74      2.51 o 
  10   7   5        0.16        5.60      2.95 o 
 -11   8   5        1.70        2.07      2.44 o 
 -10   8   5        8.87        6.86      1.96 o 
  -9   8   5        0.64       -0.61      1.83 o 
  -8   8   5       11.63        6.95      2.22 o 
  -7   8   5       31.74       33.12      3.60 o 
  -6   8   5      109.93      107.82      8.54 o 
  -5   8   5       10.88        9.96      2.17 o 
  -4   8   5      100.42      103.28      8.32 o 
  -3   8   5        0.05       -2.37      1.62 o 
  -2   8   5       89.30       84.93      6.92 o 
  -1   8   5       98.46       94.87     10.43 o 
   0   8   5        0.02        0.22      1.62 o 
   1   8   5        3.23        1.21      1.36 o 
   2   8   5        1.32       -0.55      1.48 o 
   3   8   5        5.58        5.02      2.03 o 
   4   8   5        1.97        1.94      1.37 o 
   5   8   5      132.17      139.67      9.19 o 
   6   8   5       94.02       97.39      6.47 o 
   7   8   5        0.23        2.03      1.53 o 
   8   8   5        9.16        7.56      2.05 o 
   9   8   5        5.16        7.77      2.86 o 
  10   8   5        7.61        7.09      3.04 o 
 -11   9   5        1.73       -4.23      2.84 o 
 -10   9   5       11.96       15.59      4.42 o 
  -9   9   5        0.20       -0.26      2.05 o 
  -8   9   5       69.52       75.18      9.75 o 
  -7   9   5       45.05       48.89      5.30 o 
  -6   9   5      102.61      104.17      8.61 o 
  -5   9   5       26.77       27.24      3.30 o 
  -4   9   5       18.72       11.27      2.91 o 
  -3   9   5        9.76        7.97      2.25 o 
  -2   9   5      116.62      122.20      9.73 o 
  -1   9   5       28.01       26.71      3.13 o 
   0   9   5        0.60       -0.42      1.92 o 
   1   9   5        7.95        5.15      1.92 o 
   2   9   5        0.97        1.81      1.48 o 
   3   9   5        0.60       -0.74      1.34 o 
   4   9   5        0.37       -1.62      1.31 o 
   5   9   5        4.74        4.28      1.64 o 
   6   9   5        8.34        7.83      2.74 o 
   7   9   5       12.23        7.57      1.91 o 
   8   9   5        0.23       -1.22      2.20 o 
   9   9   5        1.46        2.88      2.79 o 
 -10  10   5        0.00       -4.66      3.33 o 
  -9  10   5        1.64        4.32      2.26 o 
  -8  10   5        2.19       -0.41      2.21 o 
  -7  10   5        0.66        1.85      2.10 o 
  -6  10   5       11.85       18.68      3.76 o 
  -5  10   5        6.66        7.68      2.31 o 
  -4  10   5       31.31       29.31      3.43 o 
  -3  10   5       72.22       77.57      6.78 o 
  -2  10   5       25.84       40.10      4.22 o 
  -1  10   5       84.20       73.22     10.33 o 
   0  10   5       49.76       43.53      4.79 o 
   1  10   5        7.80        2.93      2.82 o 
   2  10   5        4.09        2.33      1.96 o 
   3  10   5        0.77       -0.56      1.49 o 
   4  10   5        8.66        6.97      1.89 o 
   5  10   5        1.87        0.35      1.69 o 
   6  10   5        2.54        2.96      2.39 o 
   7  10   5        6.92        1.81      2.34 o 
   8  10   5        1.72        1.73      2.92 o 
  -9  11   5        0.41        0.92      3.18 o 
  -8  11   5        0.40        4.42      2.37 o 
  -7  11   5        2.93       -0.30      3.08 o 
  -6  11   5       49.30       58.80      5.60 o 
  -5  11   5       53.26       49.33      5.02 o 
  -4  11   5       48.80       53.29      5.12 o 
  -3  11   5        1.06       -2.21      2.15 o 
  -2  11   5      455.99      518.37     43.86 o 
  -1  11   5        1.89        0.48      2.23 o 
   0  11   5        0.50        0.58      3.50 o 
   1  11   5       47.38       49.62      5.04 o 
   2  11   5        0.93       -1.08      3.68 o 
   3  11   5        5.91        5.45      1.89 o 
   4  11   5        1.02        2.55      1.74 o 
   5  11   5       14.96       10.44      2.08 o 
   6  11   5       11.16       15.19      3.04 o 
   7  11   5        3.36        0.44      2.26 o 
  -8  12   5       12.89       18.35      4.07 o 
  -7  12   5        0.13        0.51      2.42 o 
  -6  12   5        2.70        6.10      2.52 o 
  -5  12   5       20.18       22.34      3.36 o 
  -4  12   5       13.56       13.33      3.50 o 
  -3  12   5        6.34        2.00      3.14 o 
  -2  12   5       40.59       50.92      6.24 o 
  -1  12   5      100.84      104.89     14.79 o 
   0  12   5        2.53        0.92      2.27 o 
   1  12   5       26.28       23.48      5.07 o 
   2  12   5       14.34       11.46      2.62 o 
   3  12   5        6.27        7.31      2.82 o 
   4  12   5        0.12       -1.01      1.72 o 
   5  12   5       18.93       18.58      3.11 o 
   6  12   5       44.51       53.57      5.90 o 
  -6  13   5        1.72        1.93      3.11 o 
  -5  13   5       27.77       32.79      4.00 o 
  -4  13   5       22.28       24.29      3.66 o 
  -3  13   5       29.29       39.58      4.50 o 
  -2  13   5        6.81        3.35      3.45 o 
  -1  13   5        7.59        5.53      2.45 o 
   0  13   5      106.15       99.22      8.84 o 
   1  13   5       28.37       32.12      4.06 o 
   2  13   5        1.15       -1.47      2.92 o 
   3  13   5        2.83        3.62      3.27 o 
   4  13   5        2.59        1.66      2.11 o 
   5  13   5       16.26       16.58      3.16 o 
  -4  14   5        6.26        1.83      3.17 o 
  -3  14   5        5.53        9.25      3.43 o 
  -2  14   5        9.66       10.20      3.39 o 
  -1  14   5        7.02        6.68      3.07 o 
   0  14   5        0.70        2.92      2.94 o 
   1  14   5       10.33        6.63      3.38 o 
   2  14   5       15.77       21.09      4.15 o 
   3  14   5        7.48        6.92      3.29 o 
 -13   0   6       33.97       43.23      8.88 o 
 -12   0   6        2.20       -2.96      3.55 o 
 -11   0   6        0.01        0.59      3.55 o 
 -10   0   6        4.98        2.80      5.03 o 
  -9   0   6      422.55      429.38     42.92 o 
  -8   0   6        1.23        3.11      4.44 o 
  -7   0   6     1783.96     1716.36    238.09 o 
  -6   0   6      246.24      261.50     26.38 o 
  -5   0   6      116.05      117.47     17.92 o 
  -4   0   6      414.53      391.22     38.74 o 
  -3   0   6       41.23       46.66      4.42 o 
  -2   0   6       31.69       18.36      7.70 o 
  -1   0   6      997.03      984.92    152.21 o 
   0   0   6        0.69        0.91      3.54 o 
   1   0   6       37.32       39.66      7.70 o 
   2   0   6      197.57      190.07     19.55 o 
   3   0   6      253.67      270.81     24.37 o 
   4   0   6       12.83       15.39      2.86 o 
   5   0   6        0.01       -2.96      3.85 o 
   6   0   6      901.85      948.06     77.56 o 
   7   0   6      647.78      793.80     65.53 o 
   8   0   6       15.17       10.68      3.68 o 
   9   0   6        0.50        1.44      3.11 o 
  10   0   6        0.38        2.37      5.63 o 
  11   0   6        1.24        0.00      3.70 o 
 -13   1   6        9.98       13.51      5.33 o 
 -12   1   6        1.25        0.64      3.26 o 
 -11   1   6        0.62       -0.92      3.55 o 
 -10   1   6       13.77       17.24      2.56 o 
  -9   1   6       75.97       76.57      6.07 o 
  -8   1   6     1785.29     1822.53    126.52 o 
  -7   1   6       61.70       66.96      6.45 o 
  -6   1   6        0.72       -0.13      1.18 o 
  -5   1   6      110.00      119.69      9.03 o 
  -4   1   6      131.02      144.28     10.87 o 
  -3   1   6        1.80        2.12      1.02 o 
  -2   1   6      289.68      180.05     30.21 o 
  -1   1   6        0.33       -2.52      3.80 o 
   0   1   6       27.54       33.18      4.36 o 
   1   1   6       30.38       34.42      3.29 o 
   2   1   6       14.24       11.48      1.57 o 
   3   1   6        1.34        0.13      1.24 o 
   4   1   6       40.38       35.77      2.85 o 
   5   1   6       53.79       54.42      4.07 o 
   6   1   6       99.24       94.85      6.55 o 
   7   1   6      176.26      205.13     17.59 o 
   8   1   6       17.89       23.10      3.63 o 
   9   1   6        3.76        4.80      2.43 o 
  10   1   6       10.09       12.48      2.97 o 
  11   1   6        1.86        6.20      2.77 o 
 -13   2   6        0.18       -1.48      2.51 o 
 -12   2   6        2.55        1.96      2.70 o 
 -11   2   6       31.11       33.21      5.03 o 
 -10   2   6        0.34       -1.81      1.82 o 
  -9   2   6        4.20        3.43      1.59 o 
  -8   2   6       74.12       67.00      8.18 o 
  -7   2   6       79.53       67.19      5.29 o 
  -6   2   6        3.61        4.37      1.42 o 
  -5   2   6        9.29       10.08      1.71 o 
  -4   2   6        9.42        5.89      1.39 o 
  -3   2   6      448.54      435.91     31.34 o 
  -2   2   6       86.52       75.35      8.21 o 
  -1   2   6      278.74      273.53     21.22 o 
   0   2   6       54.78       52.06      4.23 o 
   1   2   6       83.78       86.01      5.22 o 
   2   2   6       67.16       68.25      4.35 o 
   3   2   6      125.14      138.41      8.73 o 
   4   2   6        8.12        7.60      1.93 o 
   5   2   6      161.54      161.18     10.00 o 
   6   2   6      800.29      811.25     57.72 o 
   7   2   6        3.86       10.90      2.86 o 
   8   2   6        1.82        2.13      2.33 o 
   9   2   6        1.09        0.84      2.55 o 
  10   2   6        0.15        1.78      2.32 o 
  11   2   6        3.18        2.79      2.61 o 
 -12   3   6       19.83       26.87      4.38 o 
 -11   3   6       10.35       13.20      3.35 o 
 -10   3   6        7.51        8.12      3.87 o 
  -9   3   6      136.26      124.76      8.54 o 
  -8   3   6      107.33       93.34      8.98 o 
  -7   3   6       50.74       41.56      3.80 o 
  -6   3   6      130.09      133.20      9.87 o 
  -5   3   6       99.58      103.94     13.34 o 
  -4   3   6      256.68      230.36     17.44 o 
  -3   3   6       95.83       86.98      7.29 o 
  -2   3   6      234.43      229.47     18.12 o 
  -1   3   6       54.36       60.11      4.40 o 
   0   3   6        0.00       -0.41      1.02 o 
   1   3   6        0.00        0.83      1.02 o 
   2   3   6       23.88       22.92      2.06 o 
   3   3   6        0.21       -0.57      1.21 o 
   4   3   6       28.44       32.55      2.62 o 
   5   3   6      279.50      298.95     17.86 o 
   6   3   6        0.01        0.00      1.08 o 
   7   3   6        3.26        6.11      2.76 o 
   8   3   6       10.28       15.57      3.52 o 
   9   3   6        0.05        1.76      2.50 o 
  10   3   6        3.87        1.65      2.69 o 
  11   3   6        0.91        1.66      2.92 o 
 -12   4   6        1.27        3.51      2.70 o 
 -11   4   6        1.59       -2.11      2.41 o 
 -10   4   6        9.49        8.68      4.00 o 
  -9   4   6       28.18       28.05      2.67 o 
  -8   4   6        5.25        1.99      1.40 o 
  -7   4   6        6.93        4.54      1.58 o 
  -6   4   6        8.04        6.71      1.24 o 
  -5   4   6       22.56       19.27      2.56 o 
  -4   4   6       34.73       35.63      3.33 o 
  -3   4   6       82.03       94.25      7.27 o 
  -2   4   6       28.81       39.25      3.29 o 
  -1   4   6      118.22      112.79      7.86 o 
   0   4   6      593.78      632.69     40.74 o 
   1   4   6        5.68        4.04      1.63 o 
   2   4   6      188.89      184.63     11.94 o 
   3   4   6       58.05       56.25      4.24 o 
   4   4   6        0.07        0.72      1.27 o 
   5   4   6      102.41      109.33      7.08 o 
   6   4   6       59.75       69.38      7.22 o 
   7   4   6        0.28       -0.59      2.61 o 
   8   4   6        0.40        1.98      3.58 o 
   9   4   6        3.16        1.74      2.98 o 
  10   4   6        4.19        6.12      4.93 o 
 -12   5   6        1.29        0.59      2.70 o 
 -11   5   6        2.49        2.20      2.41 o 
 -10   5   6        1.43        3.10      2.34 o 
  -9   5   6       26.41       28.18      3.06 o 
  -8   5   6      633.55      656.92     45.90 o 
  -7   5   6        0.10       -0.60      1.19 o 
  -6   5   6       11.37       15.26      1.64 o 
  -5   5   6        4.33        4.62      1.79 o 
  -4   5   6        1.12        1.93      1.38 o 
  -3   5   6      106.29      110.86      9.92 o 
  -2   5   6       26.46       27.36      3.36 o 
  -1   5   6      454.97      523.73     38.36 o 
   0   5   6        3.18        1.61      1.17 o 
   1   5   6       62.72       61.58      4.95 o 
   2   5   6        0.03       -1.40      1.56 o 
   3   5   6       72.55       75.45      5.73 o 
   4   5   6       67.50       64.38      4.27 o 
   5   5   6       17.43       14.39      1.91 o 
   6   5   6       30.55       34.28      4.42 o 
   7   5   6       29.07       31.25      4.37 o 
   8   5   6       12.42       15.24      3.26 o 
   9   5   6        0.05       -1.80      2.61 o 
  10   5   6        0.00       -3.74      3.04 o 
 -12   6   6        1.11       -4.05      2.70 o 
 -11   6   6       12.51        9.13      6.81 o 
 -10   6   6        0.62       -1.99      2.22 o 
  -9   6   6        0.73        0.65      2.22 o 
  -8   6   6        4.08        4.38      1.61 o 
  -7   6   6        5.15        0.53      1.41 o 
  -6   6   6        0.53       -0.62      1.48 o 
  -5   6   6       30.08       33.22      2.75 o 
  -4   6   6       21.11       16.75      2.56 o 
  -3   6   6        7.59        7.59      1.89 o 
  -2   6   6       13.96       12.20      2.01 o 
  -1   6   6       88.21       99.84      8.68 o 
   0   6   6       16.24       13.45      1.93 o 
   1   6   6       13.54       12.34      1.92 o 
   2   6   6        3.80        0.42      1.91 o 
   3   6   6       13.59       14.49      2.57 o 
   4   6   6       19.50       18.55      2.13 o 
   5   6   6        9.98       10.19      2.16 o 
   6   6   6       10.64       11.88      2.69 o 
   7   6   6       22.44       22.48      3.87 o 
   8   6   6        0.15        0.59      2.74 o 
   9   6   6        0.02       -0.54      2.69 o 
  10   6   6        1.58        1.18      4.33 o 
 -11   7   6       25.78       35.54      5.44 o 
 -10   7   6        2.34        1.82      2.41 o 
  -9   7   6       38.64       28.54      3.87 o 
  -8   7   6        1.21        2.36      2.41 o 
  -7   7   6        3.06        1.90      1.54 o 
  -6   7   6        4.09        7.86      1.71 o 
  -5   7   6      252.91      278.94     18.17 o 
  -4   7   6        3.91        3.79      1.33 o 
  -3   7   6       38.31       45.01      3.43 o 
  -2   7   6      336.16      326.33     27.68 o 
  -1   7   6        3.37        2.23      1.50 o 
   0   7   6        0.09       -1.00      1.48 o 
   1   7   6        4.98        3.04      1.81 o 
   2   7   6        6.63        3.69      1.01 o 
   3   7   6       25.35       25.40      2.57 o 
   4   7   6        4.18        3.80      1.29 o 
   5   7   6       19.90       20.52      2.83 o 
   6   7   6        3.74        5.20      2.28 o 
   7   7   6        3.44        3.73      2.44 o 
   8   7   6        0.02       -1.22      2.34 o 
   9   7   6        2.07        5.78      2.86 o 
 -11   8   6        4.65        5.16      7.40 o 
 -10   8   6        9.92        7.69      2.69 o 
  -9   8   6        1.67        4.74      2.63 o 
  -8   8   6        4.08        2.68      2.86 o 
  -7   8   6       70.19       66.14      7.00 o 
  -6   8   6       17.75       13.98      2.34 o 
  -5   8   6       14.34       16.86      2.48 o 
  -4   8   6        0.90       -1.46      1.38 o 
  -3   8   6      165.85      180.08     13.46 o 
  -2   8   6        0.11       -1.60      2.39 o 
  -1   8   6      523.63      501.23     42.45 o 
   0   8   6      189.65      194.82     17.10 o 
   1   8   6        1.05       -0.38      3.42 o 
   2   8   6        1.12       -0.37      1.86 o 
   3   8   6        3.58        4.03      1.36 o 
   4   8   6       12.70       11.21      2.66 o 
   5   8   6        2.65        1.96      2.39 o 
   6   8   6        1.73        1.09      2.15 o 
   7   8   6        1.12        4.62      2.44 o 
   8   8   6        7.62        9.41      3.04 o 
   9   8   6        1.03       -0.11      2.69 o 
 -10   9   6        4.83        6.68      2.92 o 
  -9   9   6        0.05        6.03      3.88 o 
  -8   9   6        3.41        3.25      2.63 o 
  -7   9   6        0.11       -3.20      2.34 o 
  -6   9   6       51.81       53.21      6.10 o 
  -5   9   6       44.15       55.75      5.12 o 
  -4   9   6       11.53       12.94      2.34 o 
  -3   9   6        2.14       -2.56      1.71 o 
  -2   9   6      117.26      117.44     10.04 o 
  -1   9   6     1041.01     1010.38     84.17 o 
   0   9   6       17.21       18.45      4.87 o 
   1   9   6       19.13       22.22      4.45 o 
   2   9   6        5.01        1.95      1.73 o 
   3   9   6       10.87        8.33      3.04 o 
   4   9   6        0.75        1.43      2.11 o 
   5   9   6        5.29        6.07      2.31 o 
   6   9   6        1.08        1.98      2.48 o 
   7   9   6        6.09        8.07      2.86 o 
   8   9   6        5.61        5.18      2.69 o 
  -9  10   6        4.06        4.72      3.22 o 
  -8  10   6        0.06       -3.74      2.49 o 
  -7  10   6        2.68        6.24      3.11 o 
  -6  10   6        5.82        6.32      3.08 o 
  -5  10   6        4.47        0.99      2.74 o 
  -4  10   6        1.37        2.53      2.86 o 
  -3  10   6        2.19        2.77      3.67 o 
  -2  10   6       20.56       19.75      3.08 o 
  -1  10   6      121.63       85.35     12.14 o 
   0  10   6      496.41      530.69     55.71 o 
   1  10   6        9.80        2.37      3.91 o 
   2  10   6        0.97       -1.69      2.74 o 
   3  10   6        3.01       -0.41      2.89 o 
   4  10   6       13.84       12.76      2.60 o 
   5  10   6        0.16       -0.17      2.14 o 
   6  10   6       11.40       10.80      2.95 o 
   7  10   6        5.43        6.29      2.60 o 
  -8  11   6        0.00        2.78      3.14 o 
  -7  11   6        1.40        2.37      3.18 o 
  -6  11   6        7.08        4.99      3.29 o 
  -5  11   6        0.18        3.16      3.44 o 
  -4  11   6        0.43        0.84      3.01 o 
  -3  11   6        3.50        4.15      3.04 o 
  -2  11   6      145.13      161.35     18.37 o 
  -1  11   6       64.92       54.67      9.87 o 
   0  11   6        0.01       -1.40      3.72 o 
   1  11   6       24.41       28.23      5.12 o 
   2  11   6       39.33       38.33      5.82 o 
   3  11   6       19.63       20.66      4.14 o 
   4  11   6        0.46        1.22      2.56 o 
   5  11   6        0.11       -0.85      2.07 o 
   6  11   6        0.57       -0.34      2.26 o 
  -7  12   6        0.89        0.12      3.18 o 
  -6  12   6        0.24       -0.49      3.04 o 
  -5  12   6        0.98        0.47      2.81 o 
  -4  12   6        8.07        5.67      2.98 o 
  -3  12   6        8.75        5.60      3.57 o 
  -2  12   6        3.69        5.93      2.80 o 
  -1  12   6       70.37       75.21     10.19 o 
   0  12   6        1.83        1.30      3.16 o 
   1  12   6       20.05       19.67      5.89 o 
   2  12   6       12.08       15.20      3.93 o 
   3  12   6       14.52        8.41      3.94 o 
   4  12   6        7.62        4.23      2.56 o 
   5  12   6        0.32        1.30      2.32 o 
  -5  13   6       24.64       28.32      4.99 o 
  -4  13   6        3.76        0.83      2.95 o 
  -3  13   6        0.65        0.63      2.86 o 
  -2  13   6       14.58       19.17      4.28 o 
  -1  13   6       10.92       11.79      3.87 o 
   0  13   6        1.26        1.81      3.13 o 
   1  13   6        0.48       -4.08      3.23 o 
   2  13   6        0.99        4.21      3.22 o 
   3  13   6       15.38       20.87      4.23 o 
 -12   1   7        0.02        2.51      2.70 o 
 -11   1   7       21.25       23.47      5.92 o 
 -10   1   7        3.24        3.77      2.27 o 
  -9   1   7       23.36       24.08      3.77 o 
  -8   1   7       21.45       24.22      3.77 o 
  -7   1   7      376.63      367.44     41.26 o 
  -6   1   7      137.99      142.82     12.05 o 
  -5   1   7       35.31       41.14      3.63 o 
  -4   1   7       36.97       33.31      4.19 o 
  -3   1   7      111.59      108.70      7.45 o 
  -2   1   7       40.61       27.73      6.24 o 
  -1   1   7       42.89       32.69      4.72 o 
   0   1   7       10.88        7.98      3.33 o 
   1   1   7        0.57       -1.64      2.21 o 
   2   1   7       65.55       75.17      5.46 o 
   3   1   7       12.93       12.40      2.03 o 
   4   1   7       29.30       23.94      2.35 o 
   5   1   7        0.62        3.36      2.68 o 
   6   1   7        0.16        3.12      3.73 o 
   7   1   7       20.59       20.81      4.87 o 
   8   1   7       21.55       20.43      6.49 o 
   9   1   7        4.13        6.80      3.47 o 
  10   1   7        2.29       -1.74      2.54 o 
 -12   2   7       17.51       27.46      5.03 o 
 -11   2   7        0.00       -0.30      2.67 o 
 -10   2   7        1.78        0.11      2.27 o 
  -9   2   7       11.24        7.33      2.43 o 
  -8   2   7      199.61      184.46     21.43 o 
  -7   2   7       18.96       22.08      3.81 o 
  -6   2   7      246.51      242.82     17.58 o 
  -5   2   7        8.75        6.45      1.42 o 
  -4   2   7       23.31       26.01      2.45 o 
  -3   2   7        3.49        3.96      1.48 o 
  -2   2   7        3.22        6.16      1.09 o 
  -1   2   7       17.94       18.57      2.44 o 
   0   2   7      390.39      393.76     31.27 o 
   1   2   7      164.44      165.57     10.56 o 
   2   2   7       10.71       11.59      1.55 o 
   3   2   7       17.91       15.83      1.79 o 
   4   2   7      100.53      102.61      7.40 o 
   5   2   7       49.81       60.21      7.04 o 
   6   2   7        3.53        0.00      5.03 o 
   7   2   7       50.94       47.90     11.33 o 
   8   2   7       48.38       48.36      9.86 o 
   9   2   7        0.00        2.10      6.78 o 
  10   2   7       10.84       15.59      5.04 o 
 -12   3   7        4.91        9.63      3.12 o 
 -11   3   7        3.23        1.18      2.51 o 
 -10   3   7       23.28       21.78      3.43 o 
  -9   3   7       27.20       29.54      3.93 o 
  -8   3   7       20.19       20.18      3.07 o 
  -7   3   7        2.32       -2.10      1.89 o 
  -6   3   7       23.28       30.14      4.10 o 
  -5   3   7      116.25      116.00      8.77 o 
  -4   3   7       24.29       20.98      2.37 o 
  -3   3   7       11.04       12.56      1.73 o 
  -2   3   7        1.13        1.47      1.14 o 
  -1   3   7       27.95       30.56      4.06 o 
   0   3   7      168.01      167.99      9.83 o 
   1   3   7       94.11       95.96      6.38 o 
   2   3   7       32.58       33.01      3.53 o 
   3   3   7        0.18       -1.20      1.24 o 
   4   3   7        7.32        8.55      1.87 o 
   5   3   7        0.72        0.79      2.56 o 
   6   3   7        0.36        3.60      2.49 o 
   7   3   7       38.53       31.55      6.18 o 
   8   3   7       24.00       19.83      4.40 o 
   9   3   7        4.11        0.40      3.22 o 
 -11   4   7        1.68        1.24      2.25 o 
 -10   4   7        5.53        0.59      4.05 o 
  -9   4   7        0.87        1.57      2.12 o 
  -8   4   7       38.49       32.45      4.09 o 
  -7   4   7      104.56       97.54      9.73 o 
  -6   4   7       14.23       11.67      2.34 o 
  -5   4   7        0.06       -2.09      1.39 o 
  -4   4   7        0.05       -1.80      1.24 o 
  -3   4   7        1.68        3.00      1.49 o 
  -2   4   7        0.01        0.68      1.29 o 
  -1   4   7        0.01        1.88      1.25 o 
   0   4   7      181.37      192.37     12.12 o 
   1   4   7      127.42      130.21      8.40 o 
   2   4   7        4.60        4.04      1.29 o 
   3   4   7       27.91       29.07      2.74 o 
   4   4   7       16.49       14.89      3.06 o 
   5   4   7       10.75        9.34      3.11 o 
   6   4   7       14.55        7.11      2.93 o 
   7   4   7       57.96       44.03      5.54 o 
   8   4   7       12.17        7.03      4.45 o 
   9   4   7        1.20       -3.06      2.92 o 
 -11   5   7        6.34        6.47      2.67 o 
 -10   5   7        6.57        7.56      3.66 o 
  -9   5   7       13.02       13.18      2.81 o 
  -8   5   7        0.25        2.10      2.86 o 
  -7   5   7       47.80       41.45      4.79 o 
  -6   5   7       24.34       20.58      3.11 o 
  -5   5   7        0.21       -0.28      1.95 o 
  -4   5   7       57.64       69.29      5.73 o 
  -3   5   7       91.10       98.53      7.73 o 
  -2   5   7        2.10        3.67      1.63 o 
  -1   5   7       32.10       28.04      2.67 o 
   0   5   7       29.33       30.55      3.82 o 
   1   5   7        2.09        1.31      1.46 o 
   2   5   7        1.34        2.39      1.66 o 
   3   5   7        3.19        3.78      2.41 o 
   4   5   7        2.05        1.82      2.46 o 
   5   5   7        9.54       10.93      3.59 o 
   6   5   7        0.60        0.03      2.57 o 
   7   5   7       19.37       14.70      3.33 o 
   8   5   7        3.52       -1.36      2.69 o 
   9   5   7        1.11        5.54      3.17 o 
 -11   6   7        5.94        6.51      2.93 o 
 -10   6   7        0.37       -0.76      2.33 o 
  -9   6   7        0.09       -3.50      2.33 o 
  -8   6   7       25.42       26.01      3.68 o 
  -7   6   7       86.11       80.41      7.91 o 
  -6   6   7      124.10       93.03      8.88 o 
  -5   6   7       36.89       32.46      4.09 o 
  -4   6   7      145.82      163.07     14.61 o 
  -3   6   7      166.44      179.67     14.06 o 
  -2   6   7        1.87       -0.15      1.70 o 
  -1   6   7      125.40      142.19     15.70 o 
   0   6   7       45.24       48.50      3.78 o 
   1   6   7       41.89       43.37      4.93 o 
   2   6   7        0.00       -0.40      3.26 o 
   3   6   7        5.14        6.24      2.73 o 
   4   6   7        2.82       -0.35      2.30 o 
   5   6   7        3.16        4.84      2.21 o 
   6   6   7        6.30        5.28      2.44 o 
   7   6   7       56.66       58.69      6.57 o 
   8   6   7       26.94       34.76      4.99 o 
 -10   7   7        3.12        4.82      2.67 o 
  -9   7   7        0.26        3.25      2.46 o 
  -8   7   7        0.91        1.83      2.25 o 
  -7   7   7      182.74      151.07     13.84 o 
  -6   7   7       29.55       36.22      4.64 o 
  -5   7   7        5.66        1.42      3.43 o 
  -4   7   7       35.36       52.87      5.12 o 
  -3   7   7        3.06        4.44      2.39 o 
  -2   7   7       22.08       26.32      3.24 o 
  -1   7   7        0.13        3.77      2.00 o 
   0   7   7       85.62       99.08     10.43 o 
   1   7   7        7.18        5.36      3.22 o 
   2   7   7       12.48       11.69      3.39 o 
   3   7   7       10.27       11.03      3.11 o 
   4   7   7        0.20       -1.83      2.56 o 
   5   7   7        1.33        2.00      2.23 o 
   6   7   7        8.78        7.56      2.66 o 
   7   7   7        0.91       -0.73      2.61 o 
   8   7   7       23.76       24.59      4.68 o 
  -9   8   7        0.04       -1.92      2.27 o 
  -8   8   7        0.04        2.24      2.49 o 
  -7   8   7       21.58       22.14      3.87 o 
  -6   8   7       17.79       12.24      3.40 o 
  -5   8   7        2.67        2.57      2.63 o 
  -4   8   7        0.70       -1.78      2.65 o 
  -3   8   7       17.15       17.40      3.16 o 
  -2   8   7        0.20       -2.76      1.84 o 
  -1   8   7        0.79       -0.47      2.48 o 
   0   8   7       15.97       17.44      5.80 o 
   1   8   7       67.03       54.63      6.50 o 
   2   8   7        8.52        3.73      2.86 o 
   3   8   7        2.07        0.84      2.67 o 
   4   8   7        0.43        0.52      2.52 o 
   5   8   7        0.09       -1.65      1.96 o 
   6   8   7        0.61        2.70      2.56 o 
   7   8   7       24.35       20.01      3.74 o 
  -9   9   7        0.00       -0.55      2.63 o 
  -8   9   7       17.04       20.60      5.48 o 
  -7   9   7        0.59        3.13      3.67 o 
  -6   9   7        6.86        2.96      2.84 o 
  -5   9   7        6.57        7.19      3.04 o 
  -4   9   7       48.18       48.71      6.87 o 
  -3   9   7        0.40        1.02      2.59 o 
  -2   9   7       11.79        7.19      2.92 o 
  -1   9   7        4.77        5.68      2.66 o 
   0   9   7        9.77       10.71      3.71 o 
   1   9   7        1.28        6.47      3.07 o 
   2   9   7       25.55       36.46      8.32 o 
   3   9   7        0.31        0.34      2.86 o 
   4   9   7        0.94        3.90      2.86 o 
   5   9   7        0.41        1.25      2.26 o 
   6   9   7        0.01       -1.31      2.12 o 
   7   9   7        7.26        2.74      2.63 o 
  -8  10   7        0.00       -1.54      2.98 o 
  -7  10   7        2.53        7.26      3.46 o 
  -6  10   7        3.23        4.61      3.22 o 
  -5  10   7        3.92        2.41      3.14 o 
  -4  10   7        0.83       -0.41      2.83 o 
  -3  10   7       13.92        9.80      3.22 o 
  -2  10   7       14.54       10.89      3.76 o 
  -1  10   7       19.00       21.39      4.87 o 
   0  10   7       19.91       20.77      4.39 o 
   1  10   7       30.71       27.70      4.66 o 
   2  10   7        9.88        5.23      3.42 o 
   3  10   7        3.05       -1.84      3.48 o 
   4  10   7        0.35       -3.84      2.56 o 
   5  10   7        3.60        3.97      3.08 o 
   6  10   7        0.11       -1.56      3.59 o 
  -6  11   7        5.46        5.11      3.30 o 
  -5  11   7        0.15        2.51      3.18 o 
  -4  11   7       12.36       17.32      5.55 o 
  -3  11   7       23.95       31.03      7.90 o 
  -2  11   7        3.44        4.14      2.72 o 
  -1  11   7        0.40       -1.13      3.22 o 
   0  11   7       50.50       59.01      7.27 o 
   1  11   7       24.00       29.44      5.07 o 
   2  11   7        0.00       -5.80      3.87 o 
   3  11   7        0.14       -4.22      2.81 o 
   4  11   7        3.61        4.94      3.13 o 
  -5  12   7        3.64       -1.41      3.14 o 
  -4  12   7       16.57       14.75      4.18 o 
  -3  12   7       14.00       11.36      3.55 o 
  -2  12   7       23.34       29.72      5.05 o 
  -1  12   7        0.67       -0.91      3.84 o 
   0  12   7       79.72       88.38     13.79 o 
   1  12   7       21.13       14.61      4.02 o 
   2  12   7        4.25        7.95      4.66 o 
 -11   0   8        0.54        1.78      3.55 o 
 -10   0   8        3.76        5.33      3.55 o 
  -9   0   8       14.58       13.03      4.15 o 
  -8   0   8       24.29       28.43      5.92 o 
  -7   0   8        2.34        1.78      2.96 o 
  -6   0   8      665.17      716.04    100.09 o 
  -5   0   8      694.92      758.68    105.42 o 
  -4   0   8       80.12      102.61      9.35 o 
  -3   0   8      175.81      176.99     19.92 o 
  -2   0   8        0.10        0.84      4.97 o 
  -1   0   8       27.28       40.94      8.16 o 
   0   0   8       51.33       55.14      9.63 o 
   1   0   8       41.47       40.20      8.34 o 
   2   0   8        0.76       -0.81      1.62 o 
   3   0   8        3.16       10.14      6.81 o 
   4   0   8        7.00        0.24      3.94 o 
   5   0   8        0.66       -2.37      7.11 o 
   6   0   8        2.68       -3.88      6.51 o 
   7   0   8        1.07        2.54      4.04 o 
   8   0   8       86.82       94.88     34.35 o 
 -11   1   8       21.17       31.48      5.03 o 
 -10   1   8        0.14       -1.48      2.09 o 
  -9   1   8        0.15        0.59      2.09 o 
  -8   1   8        2.66        0.99      1.85 o 
  -7   1   8      165.85      172.65     15.47 o 
  -6   1   8      313.66      295.21     25.79 o 
  -5   1   8      160.34      142.96     19.35 o 
  -4   1   8        0.00       -0.76      1.15 o 
  -3   1   8        7.18        7.18      1.65 o 
  -2   1   8       65.82       63.01     10.28 o 
  -1   1   8        5.19        3.16      3.30 o 
   0   1   8       22.38       23.88      4.52 o 
   1   1   8       10.42        8.85      3.70 o 
   2   1   8        6.82        7.93      1.58 o 
   3   1   8        7.48        6.61      2.46 o 
   4   1   8        0.09        1.92      2.18 o 
   5   1   8       12.62       18.21      3.72 o 
   6   1   8        2.98        6.91      3.71 o 
   7   1   8        1.38        0.59      4.11 o 
   8   1   8       40.61       42.20      6.06 o 
 -11   2   8        0.03       -0.59      2.09 o 
 -10   2   8        0.97        5.03      2.51 o 
  -9   2   8       36.63       34.94      4.61 o 
  -8   2   8        1.19       -1.88      1.77 o 
  -7   2   8       64.61       55.51      9.39 o 
  -6   2   8      373.04      349.82     29.92 o 
  -5   2   8        1.75       -2.03      5.38 o 
  -4   2   8        0.55        1.18      1.45 o 
  -3   2   8        8.77       11.91      1.44 o 
  -2   2   8        0.49       -1.03      1.20 o 
  -1   2   8       50.19       52.16      7.40 o 
   0   2   8       41.87       38.76      9.83 o 
   1   2   8        9.44       10.72      1.37 o 
   2   2   8       39.97       39.40      3.71 o 
   3   2   8        0.61       -0.05      1.93 o 
   4   2   8        0.00       -1.85      2.41 o 
   5   2   8        2.40        0.50      2.52 o 
   6   2   8        5.78        7.90      3.85 o 
   7   2   8       65.64       61.60     18.36 o 
   8   2   8       60.09       54.12      9.77 o 
 -11   3   8        6.06        6.56      2.70 o 
 -10   3   8       12.45       14.60      2.89 o 
  -9   3   8        5.24        2.88      3.75 o 
  -8   3   8        4.87        3.45      2.26 o 
  -7   3   8        7.62        6.10      2.33 o 
  -6   3   8        5.46       -0.37      4.10 o 
  -5   3   8       80.15       79.38      7.56 o 
  -4   3   8        5.01        3.50      2.52 o 
  -3   3   8        1.87        0.14      1.33 o 
  -2   3   8        6.04        4.64      2.12 o 
  -1   3   8        7.42        6.66      1.29 o 
   0   3   8        3.60        3.10      1.21 o 
   1   3   8       25.74       26.03      2.47 o 
   2   3   8       32.06       29.97      3.76 o 
   3   3   8        4.28        5.34      2.28 o 
   4   3   8       11.45        9.23      2.86 o 
   5   3   8       11.63       18.85      3.73 o 
   6   3   8        0.76        0.73      3.55 o 
   7   3   8        0.08       -0.59      3.58 o 
   8   3   8       77.13       75.77     24.87 o 
 -10   4   8        2.23        7.27      2.75 o 
  -9   4   8        3.81        4.24      3.61 o 
  -8   4   8        4.41        3.21      2.15 o 
  -7   4   8       59.41       57.99      5.96 o 
  -6   4   8      122.49      108.25     10.78 o 
  -5   4   8       10.46        7.89      2.02 o 
  -4   4   8       14.53       16.01      3.07 o 
  -3   4   8        6.59        4.54      1.87 o 
  -2   4   8      100.03      126.57     10.29 o 
  -1   4   8       76.43       70.91      5.77 o 
   0   4   8        0.45       -3.33      2.22 o 
   1   4   8       72.79       60.15      6.13 o 
   2   4   8       36.79       39.36      4.47 o 
   3   4   8        3.34        3.64      4.49 o 
   4   4   8       15.99       16.38      3.34 o 
   5   4   8       20.22        8.29      2.94 o 
   6   4   8        8.25        7.39      3.58 o 
   7   4   8       15.24        6.28      3.94 o 
   8   4   8        6.00        9.77      5.09 o 
 -10   5   8        0.06        3.32      2.37 o 
  -9   5   8        0.71        1.66      1.98 o 
  -8   5   8       15.00       14.91      2.74 o 
  -7   5   8        0.12       -2.45      2.91 o 
  -6   5   8      188.71      183.00     16.16 o 
  -5   5   8       19.56       19.74      3.11 o 
  -4   5   8       10.82        9.23      2.99 o 
  -3   5   8        4.39        5.26      2.15 o 
  -2   5   8        6.74        9.72      2.21 o 
  -1   5   8       11.31       11.17      2.12 o 
   0   5   8       40.44       38.81      5.99 o 
   1   5   8       18.93       25.27      3.62 o 
   2   5   8       35.40       25.29      4.10 o 
   3   5   8        1.39        0.11      2.41 o 
   4   5   8        3.28        4.75      2.69 o 
   5   5   8        0.37        1.50      2.73 o 
   6   5   8        2.89        0.89      2.76 o 
   7   5   8        4.02        2.93      3.58 o 
  -9   6   8        2.29        1.99      2.34 o 
  -8   6   8       10.09       11.56      3.28 o 
  -7   6   8       32.01       39.15      4.69 o 
  -6   6   8       28.17       31.34      4.19 o 
  -5   6   8        0.83        2.20      3.39 o 
  -4   6   8        0.01        0.14      2.03 o 
  -3   6   8      106.01      146.98     17.87 o 
  -2   6   8        0.28        0.89      2.69 o 
  -1   6   8       10.16        9.36      2.10 o 
   0   6   8       62.48       67.37      9.53 o 
   1   6   8       49.31       42.70      5.67 o 
   2   6   8        0.00        0.71      2.78 o 
   3   6   8        6.97        5.05      2.80 o 
   4   6   8        1.79        1.21      3.22 o 
   5   6   8        1.21        0.03      2.76 o 
   6   6   8        0.04       -1.23      2.92 o 
   7   6   8        0.00        3.45      3.54 o 
  -9   7   8       23.37       23.93      3.97 o 
  -8   7   8        4.00        2.66      2.52 o 
  -7   7   8       27.36       27.03      7.49 o 
  -6   7   8        0.00        0.15      2.27 o 
  -5   7   8        8.79        7.14      2.74 o 
  -4   7   8        5.40        6.12      2.54 o 
  -3   7   8       24.30       25.31      4.45 o 
  -2   7   8        6.99        5.17      2.25 o 
  -1   7   8        1.14       -0.84      1.85 o 
   0   7   8       35.03       36.22      5.21 o 
   1   7   8      102.19       85.29      9.21 o 
   2   7   8       15.47       13.13      3.55 o 
   3   7   8        1.63        0.14      2.73 o 
   4   7   8        0.17       -2.33      4.46 o 
   5   7   8        0.83        0.59      2.73 o 
   6   7   8        0.04        0.89      3.01 o 
  -8   8   8        1.24       -1.46      2.46 o 
  -7   8   8        3.81       -0.89      2.49 o 
  -6   8   8        0.00        1.21      3.36 o 
  -5   8   8       31.60       34.43      4.69 o 
  -4   8   8        2.83        2.10      2.84 o 
  -3   8   8        0.02       -2.25      2.49 o 
  -2   8   8        8.38        7.69      2.64 o 
  -1   8   8        6.35        2.32      2.35 o 
   0   8   8       23.14       28.67      7.87 o 
   1   8   8      218.39      197.29     28.07 o 
   2   8   8        6.28        7.72      3.22 o 
   3   8   8        4.09        2.98      3.01 o 
   4   8   8        1.79        1.13      2.95 o 
   5   8   8        0.17       -3.61      2.61 o 
   6   8   8        0.13        0.37      3.11 o 
  -7   9   8        0.02       -1.66      2.71 o 
  -6   9   8        0.14        1.65      2.81 o 
  -5   9   8        2.17       -1.62      4.71 o 
  -4   9   8        4.85        1.07      2.95 o 
  -3   9   8        3.81        3.36      2.86 o 
  -2   9   8        3.86        3.58      2.52 o 
  -1   9   8        9.85       11.35      3.58 o 
   0   9   8        8.09        2.80      3.30 o 
   1   9   8        4.05       11.41      3.67 o 
   2   9   8      150.93      151.74     14.94 o 
   3   9   8        2.43       -0.95      4.55 o 
   4   9   8        6.72        5.41      3.11 o 
   5   9   8        0.26       -0.69      3.01 o 
  -6  10   8        0.29       -0.62      2.86 o 
  -5  10   8        7.19        6.57      3.76 o 
  -4  10   8       12.10       13.94      3.84 o 
  -3  10   8        8.70       14.06      3.74 o 
  -2  10   8        7.10        5.53      2.99 o 
  -1  10   8        0.17       -4.21      2.81 o 
   0  10   8       12.62       14.64      3.77 o 
   1  10   8      207.05      206.57     28.87 o 
   2  10   8       70.72       68.93      8.45 o 
   3  10   8        2.31        4.35      3.20 o 
  -4  11   8        0.39       -3.62      2.95 o 
  -3  11   8        0.48        1.88      2.88 o 
  -2  11   8        1.85       -0.79      2.92 o 
  -1  11   8       10.59       12.01      3.80 o 
   0  11   8       33.04       38.13      6.75 o 
   1  11   8        3.93        4.72      6.57 o 
 -10   1   9        2.37        1.35      2.27 o 
  -9   1   9       15.31       12.74      2.93 o 
  -8   1   9        6.19        4.21      2.07 o 
  -7   1   9        0.10       -0.12      1.65 o 
  -6   1   9       12.75       11.01      3.69 o 
  -5   1   9      129.25      146.97     13.26 o 
  -4   1   9       86.36       93.53      8.64 o 
  -3   1   9        2.28       -2.76      4.38 o 
  -2   1   9        0.59        1.52      3.37 o 
  -1   1   9        2.03        0.72      3.59 o 
   0   1   9        9.91        9.46      3.86 o 
   1   1   9        7.53        3.40      3.54 o 
   2   1   9       11.66        9.66      3.62 o 
   3   1   9       25.01       23.83      3.28 o 
   4   1   9        3.81        1.32      2.71 o 
   5   1   9        0.39       -0.29      2.89 o 
   6   1   9        2.96        1.29      3.76 o 
   7   1   9        9.13       12.36      3.71 o 
  -9   2   9        1.53        2.91      3.85 o 
  -8   2   9        2.50        4.55      2.02 o 
  -7   2   9       40.89       46.67      4.99 o 
  -6   2   9       12.81       14.40      2.42 o 
  -5   2   9       75.84       76.94      7.41 o 
  -4   2   9       18.05       16.95      2.43 o 
  -3   2   9        0.00       -0.47      1.71 o 
  -2   2   9       40.75       55.95      8.86 o 
  -1   2   9       14.25       15.26      5.01 o 
   0   2   9       10.87        9.75      4.32 o 
   1   2   9        4.97        2.20      2.05 o 
   2   2   9       92.00       85.44      7.62 o 
   3   2   9        3.80        1.92      2.29 o 
   4   2   9        0.93       -0.73      2.49 o 
   5   2   9        5.20        5.76      3.20 o 
   6   2   9       11.02        3.44      3.94 o 
   7   2   9        2.79        4.48      8.59 o 
  -9   3   9        0.01       -0.18      2.83 o 
  -8   3   9        7.57        8.03      2.57 o 
  -7   3   9        1.00       -1.67      3.46 o 
  -6   3   9       12.95        8.70      2.75 o 
  -5   3   9       27.51       29.29      7.75 o 
  -4   3   9       12.50        8.33      2.80 o 
  -3   3   9       15.67       17.40      2.46 o 
  -2   3   9        0.33        1.28      1.68 o 
  -1   3   9        5.38        5.04      1.55 o 
   0   3   9        1.27        1.40      1.69 o 
   1   3   9        9.50        6.40      2.22 o 
   2   3   9        6.05        3.49      2.03 o 
   3   3   9       71.32       74.95      7.33 o 
   4   3   9        0.22       -0.89      2.42 o 
   5   3   9        2.77        4.61      2.97 o 
   6   3   9        0.65        0.44      4.44 o 
  -9   4   9        4.01        0.70      2.15 o 
  -8   4   9        0.32        1.05      2.68 o 
  -7   4   9        0.34       -0.59      1.77 o 
  -6   4   9       19.33       17.76      2.94 o 
  -5   4   9       15.77       15.91      2.78 o 
  -4   4   9        7.80        6.41      2.22 o 
  -3   4   9       23.82       26.73      3.68 o 
  -2   4   9        6.30        3.58      1.85 o 
  -1   4   9       23.61       26.07      3.02 o 
   0   4   9        8.24        3.01      2.22 o 
   1   4   9        3.58        5.01      2.49 o 
   2   4   9       15.75       18.89      3.85 o 
   3   4   9        0.02       -1.71      3.06 o 
   4   4   9        4.32        2.13      3.83 o 
   5   4   9        1.00       -6.31      4.79 o 
   6   4   9        0.42        3.32      3.50 o 
  -8   5   9        0.67        0.20      2.42 o 
  -7   5   9        0.46        2.72      2.15 o 
  -6   5   9        0.20       -0.69      2.01 o 
  -5   5   9       31.13       34.14      7.49 o 
  -4   5   9       13.76       14.66      3.12 o 
  -3   5   9        5.78        5.37      2.99 o 
  -2   5   9        9.79       10.15      2.31 o 
  -1   5   9        1.25        4.01      2.50 o 
   0   5   9        0.00       -2.87      1.92 o 
   1   5   9        1.76        1.94      2.32 o 
   2   5   9       45.51       39.06      5.38 o 
   3   5   9        0.32       -4.04      2.69 o 
   4   5   9        0.36       -1.03      2.90 o 
   5   5   9        0.76       -0.80      2.83 o 
   6   5   9        1.88       -1.81      6.51 o 
  -8   6   9        6.47       11.46      2.71 o 
  -7   6   9       11.52       10.68      2.74 o 
  -6   6   9        9.39       14.63      2.92 o 
  -5   6   9      117.48      144.77     15.56 o 
  -4   6   9       44.42       45.27      4.91 o 
  -3   6   9        1.10        1.56      4.10 o 
  -2   6   9        8.85        3.74      2.35 o 
  -1   6   9       27.28       25.31      3.24 o 
   0   6   9        1.41       -1.54      2.30 o 
   1   6   9       24.37       23.67      5.87 o 
   2   6   9        9.49        6.66      2.92 o 
   3   6   9        0.73        1.27      3.19 o 
   4   6   9        8.65       10.16      3.52 o 
   5   6   9        1.58        2.15      3.14 o 
  -7   7   9        0.46       -1.20      2.46 o 
  -6   7   9        1.17       -1.74      3.90 o 
  -5   7   9        7.20        7.96      3.11 o 
  -4   7   9       40.35       41.77      5.45 o 
  -3   7   9        3.37        0.40      2.81 o 
  -2   7   9       25.83       36.19      4.45 o 
  -1   7   9       21.77       20.98      3.62 o 
   0   7   9        0.07       -3.75      2.50 o 
   1   7   9        7.12        6.89      2.99 o 
   2   7   9        0.51       -0.35      2.76 o 
   3   7   9        5.77        4.67      3.51 o 
   4   7   9        1.10        1.73      3.04 o 
  -6   8   9       10.30       10.70      3.26 o 
  -5   8   9       41.69       37.93      5.34 o 
  -4   8   9        0.07        0.81      2.89 o 
  -3   8   9        0.30       -0.52      2.57 o 
  -2   8   9       13.10       15.04      3.15 o 
  -1   8   9        0.29        2.07      3.17 o 
   0   8   9        0.81        2.24      2.92 o 
   1   8   9        3.79        4.17      2.94 o 
   2   8   9       13.17       17.07      3.84 o 
   3   8   9       10.82        6.75      3.22 o 
  -4   9   9        0.07       -3.45      2.98 o 
  -3   9   9        0.10       -2.50      2.76 o 
  -2   9   9        0.24       -3.58      2.39 o 
  -1   9   9        0.27       -2.49      2.92 o 
   0   9   9        0.65       -6.51      4.75 o 
   1   9   9        0.84        0.06      2.88 o 
  -8   0  10        2.04        3.55      2.96 o 
  -7   0  10        0.78        1.78      2.96 o 
  -6   0  10        2.36        2.37      2.37 o 
  -5   0  10       51.27       64.56     10.07 o 
  -4   0  10      369.25      381.82     47.68 o 
  -3   0  10        3.80       -5.64      8.29 o 
  -2   0  10       58.12       58.09     11.73 o 
  -1   0  10       21.91       25.94      8.16 o 
   0   0  10        7.96        0.59      5.44 o 
   1   0  10        3.54        3.98      7.40 o 
   2   0  10       12.90        7.37      3.83 o 
   3   0  10        0.15        1.66      2.61 o 
   4   0  10        1.75        2.52      4.01 o 
  -8   1  10        0.37       -3.55      2.96 o 
  -7   1  10        0.27       -0.89      1.68 o 
  -6   1  10        6.58        7.19      2.07 o 
  -5   1  10        7.49        3.73      3.59 o 
  -4   1  10       20.82       24.14      5.47 o 
  -3   1  10      151.47      166.60     18.97 o 
  -2   1  10        2.03       -4.22      4.85 o 
  -1   1  10        0.00       -2.32      5.18 o 
   0   1  10        1.32       -0.47      4.37 o 
   1   1  10        0.41        0.12      4.30 o 
   2   1  10        0.95        0.54      2.04 o 
   3   1  10        1.94        5.49      2.46 o 
   4   1  10        7.41        3.93      2.93 o 
  -7   2  10        5.40        6.75      2.04 o 
  -6   2  10        2.24        3.08      1.82 o 
  -5   2  10       67.88       72.58      7.17 o 
  -4   2  10       76.38       79.56      7.00 o 
  -3   2  10        4.60        6.90      3.25 o 
  -2   2  10       12.38       13.51      8.49 o 
  -1   2  10        1.98       -2.48      5.14 o 
   0   2  10        2.67       -0.03      4.20 o 
   1   2  10        0.90        2.04      4.15 o 
   2   2  10        5.18        2.17      2.74 o 
   3   2  10        0.17       -3.05      2.04 o 
   4   2  10        6.36        4.60      2.98 o 
  -7   3  10       15.98       17.05      2.80 o 
  -6   3  10        2.67        1.85      4.20 o 
  -5   3  10        1.96        0.95      1.80 o 
  -4   3  10      101.43      116.08     10.94 o 
  -3   3  10        2.36        3.15      1.72 o 
  -2   3  10        0.06        2.03      2.51 o 
  -1   3  10        8.01        8.37      4.87 o 
   0   3  10       11.30       14.92      5.05 o 
   1   3  10        9.14        6.90      4.53 o 
   2   3  10        0.26       -3.00      2.00 o 
   3   3  10        2.38        2.34      4.04 o 
   4   3  10        0.83        1.74      3.48 o 
  -7   4  10        0.01       -0.02      2.02 o 
  -6   4  10        7.82        7.26      2.42 o 
  -5   4  10        5.43        5.85      1.98 o 
  -4   4  10       20.49       25.68      6.15 o 
  -3   4  10        3.01        2.73      2.06 o 
  -2   4  10        0.05       -1.87      2.32 o 
  -1   4  10        0.01       -2.58      2.09 o 
   0   4  10        6.46        2.97      2.44 o 
   1   4  10        8.86       10.24      3.37 o 
   2   4  10        2.35        2.92      2.36 o 
   3   4  10        6.44        8.99      3.46 o 
  -6   5  10        5.17        6.29      2.20 o 
  -5   5  10       13.28       15.14      2.70 o 
  -4   5  10        1.13        4.30      2.24 o 
  -3   5  10       20.27       21.43      3.14 o 
  -2   5  10        0.23        0.47      3.09 o 
  -1   5  10        1.89        7.62      2.87 o 
   0   5  10        9.96       10.96      3.93 o 
   1   5  10        4.65        4.06      2.42 o 
   2   5  10        0.63       -1.44      2.56 o 
   3   5  10        5.75        2.63      2.92 o 
  -5   6  10       12.68       13.35      6.49 o 
  -4   6  10       26.45       28.26      4.11 o 
  -3   6  10        0.22        0.64      2.54 o 
  -2   6  10       10.29        9.37      2.80 o 
  -1   6  10        8.23       10.76      3.56 o 
   0   6  10        0.63       -1.83      3.25 o 
   1   6  10        1.07        3.95      4.79 o 
   2   6  10       32.02       23.88      4.35 o 
  -3   7  10       10.03       15.26      4.06 o 
  -2   7  10        0.52        3.57      3.25 o 
  -1   7  10        1.34       -3.42      3.04 o 
   0   7  10        0.71        2.12      2.99 o 
  -4   1  11        1.58       -0.36      5.01 o 
  -3   1  11        1.39        6.60      5.79 o 
  -2   1  11       25.17       39.91      8.32 o 
  -1   1  11        1.12       -4.72      5.52 o 
   0   1  11        0.90       -2.76      4.79 o 
  -3   2  11       39.02       54.46     11.02 o 
  -2   2  11        0.30       -2.87      5.35 o 
  -1   2  11        0.02       -3.86      4.87 o 
   0   2  11        3.89       -0.99      4.66 o 
                                                 
